# Supplementary material for: FMR1, circadian genes and depression: suggestive associations or false discovery?
Source: J Circadian Rhythms. 2013 Mar 23;11:3. doi: 10.1186/1740-3391-11-3 (PMC3627611; doi:10.1186/1740-3391-11-3)
Supplement: Additional file 1 — Summary of Sleep Clinic, DSPS, and GenRED data sets. Worksheet 1, Meta-analyses and regressions: contains the main PLINK linear regression and meta-analysis outcomes for the polymorphisms analyzed. For the column key, see worksheet 1, cell B870. Worksheet 2, Sleep Clinic Set Test: shows the gene-wise PLINK set test results for the Sleep Clinic sample. Worksheet 3, DSPS Set Test: shows the gene-wise PLINK set test results for the DSPS study sample. Worksheet 4, Pleiotropy of Delayed Sleep Phase and Depression-Associated SNPs. [file 1740-3391-11-3-S1.xlsx]

## Sheet: Meta-analyses & regressions
Meta-analysis for Sleep Clinic, DSPS, and GenRED data sets									See key at B870			Sleep Clinic linear regression both sexes							Sleep Clinic females (for Chr23 see below)							DSPS linear regression both sexes							DSPS females (for Chr 23 see below)							GenRED males linear regression						GenRED females linear regression
CHR	BP	SNP	N	P	P(R)	BETA	BETA( R)	Q	I	related to GENE?		SNP	A1	N	BETA	SE	P		SNP	A1	N	BETA	SE	P		SNP	A1	N	BETA	SE	P		SNP	A1	N	BETA	SE	P		SNP	N	BETA	SE	P		SNP	N	BETA	SE
1	7837878	rs697674	2	0.963	0.963	0.0111	0.0111	0.5151	0	PER3		rs697674	G	734	0.1494	0.3207	0.6415									rs697674	G	460	-0.1658	0.3628	0.6479
1	7838691	rs707460	2	0.7589	0.7589	0.004	0.004	0.328	0	PER3																														rs707460	1208	-0.008039	0.01782	0.6519		rs707460	1431	0.01727	0.01876
1	7841971	rs3753503	2	0.4404	0.4404	-0.1641	-0.1641	0.6367	0	PER3		rs3753503	A	732	-0.2561	0.2884	0.3748									rs3753503	A	462	-0.05434	0.3151	0.8632
1	7845695	rs228729	2	0.2972	0.2972	-0.1766	-0.1766	0.6328	0	PER3		rs228729	A	732	-0.1039	0.2277	0.6482									rs228729	A	461	-0.2667	0.2535	0.2933
1	7846527	rs836755	2	0.1023	0.1023	-0.0224	-0.0224	0.7556	0	PER3																														rs836755	1209	-0.01837	0.01889	0.3309		rs836755	1433	-0.02692	0.01995
1	7847226	rs11581279	2	0.5895	0.5895	-0.168	-0.168	0.4977	0	PER3		rs11581279	A	733	-0.3573	0.4182	0.3933									rs11581279	A	463	0.06755	0.4666	0.885
1	7847836	rs228727	2	0.165	0.165	-0.0187	-0.0187	0.8808	0	PER3																														rs228727	1209	-0.01681	0.01856	0.3652		rs228727	1433	-0.02086	0.01962
1	7847846	rs7556518	2	0.9624	0.9624	0.0113	0.0113	0.693	0	PER3		rs7556518	A	735	0.09775	0.3243	0.7632									rs7556518	A	463	-0.09181	0.3541	0.7955
1	7850062	rs707463	2	0.08907	0.08907	-0.0233	-0.0233	0.8456	0	PER3																														rs707463	1209	-0.02079	0.01887	0.271		rs707463	1433	-0.02614	0.01996
1	7850081	rs10864315	2	0.9947	0.989	-0.0001	-0.0002	0.2772	15.31	PER3																														rs10864315	1209	0.01425	0.01915	0.4569		rs10864315	1433	-0.01594	0.02013
1	7850218	rs697686	4	0.09524	0.09524	-0.0228	-0.0228	0.9602	0	PER3		rs697686	A	733	-0.1286	0.2281	0.5731									rs697686	A	463	0.01598	0.266	0.9521									rs697686	1209	-0.01928	0.01885	0.3064		rs697686	1433	-0.02614	0.01996
1	7850898	rs4908694	2	0.04651	0.04651	-0.0363	-0.0363	0.9782	0	PER3																														rs4908694	1209	-0.03682	0.0251	0.1428		rs4908694	1433	-0.03582	0.02661
1	7852117	rs170631	2	0.0804	0.2009	0.0352	0.0354	0.1692	47.09	PER3																														rs170631	1205	0.007959	0.02826	0.7782		rs170631	1431	0.06334	0.02871
1	7852919	rs875994	4	0.4455	0.4455	0.0134	0.0134	0.4734	0	PER3		rs875994	G	735	0.2944	0.282	0.2969									rs875994	G	463	0.3221	0.3551	0.3648									rs875994	1209	-0.002206	0.02367	0.9258		rs875994	1433	0.02842	0.02626
1	7856346	rs228682	2	0.7247	0.7247	-0.0588	-0.0588	0.8249	0	PER3		rs228682	G	733	-0.02488	0.2269	0.9127									rs228682	G	462	-0.0991	0.247	0.6885
1	7858135	rs1012477	2	0.0507	0.0507	-0.0356	-0.0356	0.9506	0	PER3																														rs1012477	1208	-0.03664	0.02498	0.1427		rs1012477	1433	-0.03438	0.0266
1	7859191	rs17031578	2	0.1087	0.1087	0.0561	0.0561	0.4961	0	PER3																														rs17031578	1209	0.07728	0.0468	0.09893		rs17031578	1433	0.02931	0.0527
1	7863293	rs228642	4	0.1016	0.1016	-0.0215	-0.0215	0.6842	0	PER3		rs228642	G	735	-0.2357	0.2231	0.2911									rs228642	G	463	-0.03461	0.2503	0.8901									rs228642	1207	-0.01141	0.01806	0.5279		rs228642	1433	-0.0312	0.01921
1	7866083	rs228644	2	0.7932	0.7932	-0.0436	-0.0436	0.7632	0	PER3		rs228644	A	735	0.002506	0.2258	0.9911									rs228644	A	463	-0.09798	0.2454	0.6899
1	7868725	rs228666	2	0.05602	0.05602	0.3261	0.3261	0.7214	0	PER3		rs228666	G	735	0.2743	0.2241	0.2214									rs228666	G	463	0.3976	0.2633	0.1317
1	7870048	rs228669	2	0.5806	0.5806	-0.1679	-0.1679	0.5878	0	PER3		rs228669	A	735	-0.3098	0.4011	0.4401									rs228669	A	463	0.02339	0.4658	0.96
1	7871229	rs12137927	2	0.7629	0.7697	-0.0574	-0.0643	0.2498	24.5	PER3		rs12137927	G	735	0.1351	0.2533	0.594									rs12137927	G	463	-0.3064	0.2881	0.2881
1	7877488	rs4908482	2	0.2019	0.2019	-0.2182	-0.2182	0.7277	0	PER3		rs4908482	A	733	-0.2719	0.2303	0.2382									rs4908482	A	463	-0.1522	0.2552	0.5511
1	7879130	rs228688	4	0.08584	0.08584	-0.023	-0.023	0.71	0	PER3		rs228688	A	735	-0.2658	0.2298	0.2478									rs228688	A	463	-0.1522	0.2552	0.5511									rs228688	1208	-0.0222	0.01853	0.231		rs228688	1433	-0.02145	0.01956
1	7879322	rs228690	2	0.8304	0.8304	-0.0617	-0.0617	0.65	0	PER3		rs228690	A	735	-0.1899	0.4034	0.638									rs228690	A	463	0.07152	0.4112	0.862
1	7879627	rs10462018	4	0.04281	0.04281	-0.0368	-0.0368	0.9649	0	PER3		rs10462018	A	735	0.09763	0.3219	0.7618									rs10462018	A	463	-0.1484	0.3546	0.6759									rs10462018	1208	-0.03681	0.02503	0.1417		rs10462018	1433	-0.037	0.02652
1	7880469	rs228691	2	0.1991	0.1991	-0.2194	-0.2194	0.7229	0	PER3		rs228691	A	734	-0.274	0.23	0.2339									rs228691	A	463	-0.1522	0.2552	0.5511
1	7880683	rs10462020	2	0.08113	0.08113	0.3721	0.3721	0.9697	0	PER3		rs10462020	C	734	0.3654	0.277	0.1875									rs10462020	C	463	0.3819	0.3345	0.2542
1	7881780	rs10127838	2	0.6819	0.7855	0.0062	0.0059	0.1528	51.09	PER3																														rs10127838	1209	0.02736	0.0212	0.1971		rs10127838	1433	-0.01613	0.02181
1	7883834	rs228694	2	0.1114	0.1114	-0.0214	-0.0214	0.909	0	PER3																														rs228694	1209	-0.01997	0.01852	0.281		rs228694	1433	-0.02305	0.01959
1	7884580	rs697690	2	0.219	0.219	-0.0172	-0.0172	0.9398	0	PER3																														rs697690	1208	-0.01814	0.01915	0.3438		rs697690	1433	-0.01603	0.02037
1	7886424	rs697693	4	0.591	0.591	0.0088	0.0088	0.767	0	PER3		rs697693	A	734	-0.2896	0.284	0.3081									rs697693	A	463	0.05807	0.3143	0.8535									rs697693	1209	0.01123	0.02242	0.6165		rs697693	1433	0.007824	0.02405
1	7888438	rs17374439	2	0.9399	0.9399	-0.0013	-0.0013	0.8531	0	PER3																														rs17374439	1204	-0.003999	0.02231	0.8578		rs17374439	1422	0.002222	0.02513
1	7890117	rs2640909	2	0.05748	0.05748	0.3383	0.3383	0.879	0	PER3		rs2640909	G	734	0.3149	0.2352	0.1811									rs2640909	G	463	0.3697	0.2726	0.1757
1	7890264	rs1773135	2	0.1875	0.1875	-0.2262	-0.2262	0.9198	0	PER3		rs1773135	A	724	-0.2105	0.2318	0.3642									rs1773135	A	461	-0.2452	0.2553	0.3373
1	7890956	rs228665	2	0.2185	0.2185	-0.2091	-0.2091	0.7812	0	PER3		rs228665	C	735	-0.1669	0.2279	0.4643									rs228665	C	463	-0.2619	0.255	0.305
1	7906008	rs707472	4	0.7778	0.7778	0.0047	0.0047	0.7301	0	PER3		rs707472	A	734	-0.3219	0.288	0.2641									rs707472	A	463	-0.01763	0.3168	0.9557									rs707472	1209	0.005823	0.02294	0.7997		rs707472	1433	0.005896	0.02435
1	7908888	rs228652	2	0.02818	0.02818	0.032	0.032	0.4402	0	PER3																														rs228652	1207	0.02124	0.02013	0.2916		rs228652	1429	0.04375	0.0211
1	7909737	rs2890565	2	0.6769	0.6769	0.1686	0.1686	0.7741	0	PER3		rs2890565	A	733	0.07061	0.5292	0.8939									rs2890565	A	462	0.3062	0.6273	0.6256
1	7911099	rs228651	2	0.8584	0.8435	-0.0295	-0.0451	0.1707	46.71	PER3		rs228651	A	733	0.1663	0.2187	0.4471									rs228651	A	463	-0.292	0.2532	0.2494
1	151770138	rs4845579	2	0.6031	0.6031	0.1135	0.1135	0.4298	0	RORC		rs4845579	A	734	0.2611	0.2874	0.3639									rs4845579	A	463	-0.08781	0.3357	0.7938
1	151778683	rs9017	2	0.6233	0.698	0.0815	0.1048	0.1065	61.62	RORC		rs9017	G	735	-0.1512	0.2198	0.4916									rs9017	G	461	0.3898	0.253	0.1241
1	151780177	rs3828057	2	0.09073	0.386	-0.2754	-0.312	0.0283	79.22	RORC		rs3828057	A	735	0.03843	0.2167	0.8593									rs3828057	A	463	-0.6817	0.2466	0.005921
1	151780728	rs11588258	2	0.3051	0.3051	0.2404	0.2404	0.6248	0	RORC		rs11588258	T	735	0.3405	0.3112	0.2742									rs11588258	T	462	0.1091	0.3564	0.7596
1	151782130	rs1521177	2	0.4122	0.4122	0.1342	0.1342	0.7471	0	RORC		rs1521177	C	735	0.08972	0.2141	0.6753									rs1521177	C	462	0.1968	0.2539	0.4387
1	151782334	rs10494269	2	0.4273	0.4273	0.1549	0.1549	0.6884	0	RORC		rs10494269	C	735	0.08574	0.2604	0.742									rs10494269	C	463	0.2434	0.2946	0.4092
1	151786372	rs3790515	2	0.5086	0.5086	0.1802	0.1802	0.7439	0	RORC		rs3790515	A	734	0.2565	0.359	0.4751									rs3790515	A	463	0.07624	0.4189	0.8557
1	151790858	rs7540530	2	0.7949	0.7949	-0.0432	-0.0432	0.676	0	RORC		rs7540530	A	734	-0.1055	0.2233	0.6368									rs7540530	G	463	0.03441	0.2494	0.8903
1	151793174	rs11204894	2	0.6543	0.7073	-0.086	-0.1019	0.1598	49.4	RORC		rs11204894	A	735	0.1537	0.2568	0.5496									rs11204894	A	463	-0.39	0.2892	0.178
1	151801680	rs4845604	2	0.1364	0.1364	-0.3511	-0.3511	0.4634	0	RORC		rs4845604	A	734	-0.1918	0.3206	0.5498									rs4845604	A	463	-0.5387	0.3479	0.1222
1	151803764	rs12126984	2	0.7067	0.7067	-0.0917	-0.0917	0.4983	0	RORC		rs12126984	G	734	0.04481	0.3164	0.8874									rs12126984	G	451	-0.2914	0.3826	0.4468
1	151806311	rs4284267	2	0.5593	0.5593	-0.2547	-0.2547	0.8197	0	RORC		rs4284267	A	735	-0.329	0.5445	0.5459									rs4284267	A	463	-0.1215	0.7293	0.8677
1	151808864	rs4845366	2	0.3106	0.3106	-0.2146	-0.2146	0.8772	0	RORC		rs4845366	G	735	-0.2409	0.2715	0.375									rs4845366	G	462	-0.1739	0.3379	0.6071
2	61095245	rs842639	2	0.5707	0.6264	0.0974	0.103	0.2185	33.96	AIM		rs842639	G	722	-0.0979	0.2338	0.6755									rs842639	G	532	0.326	0.253	0.1981
2	66758422	rs6710341	2	0.2137	0.2137	-0.2638	-0.2638	0.5504	0	MEIS1		rs6710341	G	735	-0.1406	0.296	0.6349									rs6710341	G	544	-0.3941	0.3043	0.1959
2	66781453	rs2300478	2	0.1942	0.1942	-0.2457	-0.2457	0.9053	0	MEIS1		rs2300478	C	728	-0.2259	0.2518	0.3699									rs2300478	C	462	-0.2713	0.2868	0.3446
2	97484814	rs4907251	2	0.9476	0.9476	-0.0126	-0.0126	0.5186	0	AIM		rs4907251	T	732	-0.1291	0.2634	0.6242									rs4907251	T	532	0.1191	0.2801	0.6708
2	101428119	rs7580771	2	0.04413	0.1842	-0.4236	-0.4081	0.1456	52.79	NPAS2		rs7580771	A	734	-0.702	0.2844	0.01382									rs7580771	A	462	-0.08672	0.3128	0.7818
2	101428774	rs11893548	2	0.2822	0.2822	-0.3796	-0.3796	0.8707	0	NPAS2		rs11893548	A	735	-0.4325	0.4798	0.3677									rs11893548	A	463	-0.3172	0.5212	0.5432
2	101435799	rs3811558	2	0.0653	0.3285	-0.3934	-0.3629	0.0839	66.52	NPAS2		rs3811558	G	735	-0.7193	0.2848	0.01175									rs3811558	G	462	0.02419	0.3224	0.9402
2	101439596	rs6542992	2	0.05038	0.2549	-0.4162	-0.3918	0.1077	61.37	NPAS2		rs6542992	A	734	-0.7209	0.2848	0.01158									rs6542992	A	463	-0.03194	0.3198	0.9205
2	101443805	rs4349369	2	0.1484	0.1484	-0.33	-0.33	0.5842	0	NPAS2		rs4349369	G	730	-0.4389	0.3029	0.1478									rs4349369	G	463	-0.1866	0.3475	0.5915
2	101450312	rs3860456	2	0.9966	0.9139	-0.0018	0.1288	0.0063	86.61	NPAS2		rs3860456	T	735	-1.042	0.5759	0.0707									rs3860456	T	463	1.34	0.6541	0.04101
2	101451521	rs6542994	2	0.1631	0.4275	-0.2906	-0.2653	0.1108	60.67	NPAS2		rs6542994	G	734	-0.5838	0.2779	0.03601									rs6542994	G	462	0.08586	0.3149	0.7852
2	101451819	rs3849381	2	0.3792	0.3792	-0.1586	-0.1586	0.7888	0	NPAS2		rs3849381	G	735	-0.1158	0.2408	0.6307									rs3849381	G	463	-0.2131	0.272	0.4338
2	101456989	rs10165970	2	0.1853	0.1853	0.282	0.282	0.9709	0	NPAS2		rs10165970	A	735	0.2752	0.2824	0.3301									rs10165970	A	462	0.2909	0.324	0.3696
2	101457991	rs10193688	2	0.9101	0.9056	-0.0509	0.1503	0.0056	86.95	NPAS2		rs10193688	A	735	-1.087	0.5855	0.0639									rs10193688	A	462	1.448	0.7042	0.04032
2	101460043	rs17024869	2	0.7599	0.7599	-0.0846	-0.0846	0.4848	0	NPAS2		rs17024869	G	735	0.1055	0.3881	0.7857									rs17024869	G	463	-0.2812	0.3947	0.4766
2	101460446	rs7557936	2	0.04175	0.04175	-0.3762	-0.3762	0.9027	0	NPAS2		rs7557936	A	731	-0.3973	0.2527	0.1164									rs7557936	A	459	-0.352	0.2709	0.1945
2	101461095	rs6722909	2	0.04842	0.04842	-0.3637	-0.3637	0.9981	0	NPAS2		rs6722909	G	735	-0.3633	0.252	0.1498									rs6722909	G	462	-0.3642	0.2702	0.1783
2	101464524	rs17024874	2	0.5428	0.5428	-0.3744	-0.3744	0.5797	0	NPAS2		rs17024874	A	734	-0.6617	0.8047	0.4112									rs17024874	A	463	0.02949	0.954	0.9754
2	101465271	rs1561002	2	0.04238	0.04238	-0.3747	-0.3747	0.9549	0	NPAS2		rs1561002	G	734	-0.3649	0.2531	0.1498									rs1561002	G	463	-0.3858	0.2698	0.1534
2	101470349	rs965519	2	0.9707	0.9707	0.0079	0.0079	0.8511	0	NPAS2		rs965519	G	734	0.04212	0.2809	0.8808									rs965519	G	463	-0.03899	0.3284	0.9055
2	101473434	rs7598826	2	0.4422	0.4422	-0.1272	-0.1272	0.3588	0	NPAS2		rs7598826	G	733	-0.2665	0.2246	0.2358									rs7598826	G	463	0.03859	0.2451	0.8749
2	101480885	rs2043534	2	0.2442	0.4502	-0.2086	-0.197	0.1465	52.58	NPAS2		rs2043534	G	729	-0.4475	0.2432	0.06621									rs2043534	G	461	0.07461	0.2648	0.7783
2	101485827	rs6542996	2	0.4711	0.4711	-0.1444	-0.1444	0.5753	0	NPAS2		rs6542996	T	735	-0.2482	0.2729	0.3634									rs6542996	T	463	-0.02298	0.2952	0.938
2	101495174	rs2871389	2	0.2747	0.4978	-0.1949	-0.1821	0.1334	55.61	NPAS2		rs2871389	G	735	-0.4407	0.2422	0.06923									rs2871389	G	463	0.09693	0.2639	0.7135
2	101503416	rs1369482	2	0.1431	0.1614	-0.5572	-0.5525	0.3007	6.64	NPAS2		rs1369482	G	734	-0.887	0.4963	0.07433									rs1369482	G	463	-0.087	0.5926	0.8833
2	101506002	rs17024926	2	0.1108	0.1108	-0.2837	-0.2837	0.6663	0	NPAS2		rs17024926	G	734	-0.3527	0.2393	0.1408									rs17024926	G	463	-0.1984	0.266	0.4562
2	101506423	rs6740935	2	0.03188	0.03188	0.3563	0.3563	0.9086	0	NPAS2		rs6740935	A	734	0.3731	0.2215	0.09257									rs6740935	A	461	0.3347	0.2508	0.1826
2	101508899	rs12712083	2	0.1292	0.1292	0.2481	0.2481	0.7898	0	NPAS2		rs12712083	G	735	0.2098	0.2176	0.3354									rs12712083	G	462	0.2977	0.2478	0.2302
2	101511959	rs1369481	2	0.506	0.506	-0.1218	-0.1218	0.7557	0	NPAS2		rs1369481	A	734	-0.0714	0.2445	0.7704									rs1369481	A	463	-0.1862	0.2764	0.501
2	101520490	rs13386116	2	0.9991	0.9991	-0.0007	-0.0007	0.5341	0	NPAS2		rs13386116	G	735	0.2634	0.7396	0.7218									rs13386116	G	463	-0.5371	1.054	0.6107
2	101521777	rs2117714	2	0.7269	0.7269	-0.0623	-0.0623	0.5562	0	NPAS2		rs2117714	G	735	-0.1555	0.2386	0.5149									rs2117714	G	463	0.05614	0.2691	0.8348
2	101522266	rs4851377	2	0.3441	0.3441	-0.1545	-0.1545	0.3581	0	NPAS2		rs4851377	G	731	-0.2851	0.2165	0.1884									rs4851377	G	460	0.01804	0.2489	0.9423
2	101523810	rs13394520	2	0.09154	0.1639	-0.2793	-0.2716	0.2409	27.28	NPAS2		rs13394520	G	734	-0.4471	0.2188	0.04137									rs13394520	G	463	-0.05476	0.2531	0.8288
2	101528047	rs7570190	2	0.2231	0.2231	0.2516	0.2516	0.93	0	NPAS2		rs7570190	C	735	0.2674	0.2742	0.3298									rs7570190	C	463	0.2308	0.3138	0.4625
2	101528775	rs17655180	2	0.4397	0.4397	-0.1526	-0.1526	0.4099	0	NPAS2		rs17655180	C	732	-0.3065	0.2718	0.2598									rs17655180	C	461	0.0194	0.2873	0.9462
2	101531943	rs6729727	2	0.3713	0.3713	-0.2308	-0.2308	0.5284	0	NPAS2		rs6729727	C	734	-0.08638	0.3452	0.8025									rs6729727	C	463	-0.4143	0.389	0.2875
2	101537391	rs7602455	2	0.3937	0.3937	-0.2199	-0.2199	0.5444	0	NPAS2		rs7602455	A	735	-0.0809	0.3451	0.8147									rs7602455	A	463	-0.3957	0.388	0.3083
2	101537583	rs17655330	2	0.3743	0.3743	-0.1769	-0.1769	0.3792	0	NPAS2		rs17655330	A	735	-0.346	0.2768	0.2117									rs17655330	A	462	0.004305	0.2865	0.988
2	101539790	rs356653	2	0.9786	0.9786	-0.0048	-0.0048	0.7625	0	NPAS2		rs356653	A	734	-0.05202	0.2381	0.8272									rs356653	A	463	0.05768	0.274	0.8334
2	101541270	rs13026599	2	0.007997	0.007997	0.5532	0.5532	0.3659	0	NPAS2		rs13026599	G	735	0.718	0.277	0.009726									rs13026599	G	463	0.3374	0.317	0.2877
2	101541798	rs356651	2	0.5145	0.5145	-0.1438	-0.1438	0.5941	0	NPAS2		rs356651	G	735	-0.2397	0.2847	0.4001									rs356651	G	463	0.0003769	0.3491	0.9991
2	101541872	rs34705978	2	0.01133	0.01133	0.5346	0.5346	0.369	0	NPAS2		rs34705978	A	704	0.7012	0.281	0.0128									rs34705978	A	454	0.3187	0.3199	0.3196
2	101544574	rs3754673	2	0.4114	0.4114	-0.1995	-0.1995	0.5535	0	NPAS2		rs3754673	C	735	-0.07274	0.3236	0.8222									rs3754673	C	463	-0.3628	0.3674	0.3239
2	101546659	rs732375	2	0.003884	0.003884	0.6611	0.6611	0.9249	0	NPAS2		rs732375	A	735	0.642	0.3058	0.03612									rs732375	A	463	0.6855	0.3454	0.04777
2	101547520	rs356647	2	0.3088	0.3088	-0.306	-0.306	0.8995	0	NPAS2		rs356647	A	722	-0.3393	0.3998	0.3963									rs356647	A	463	-0.2627	0.4562	0.5651
2	101547630	rs356646	2	0.2847	0.2847	-0.2132	-0.2132	0.7862	0	NPAS2		rs356646	T	731	-0.2581	0.259	0.3192									rs356646	T	463	-0.1481	0.3121	0.6355
2	101550181	rs13025524	2	0.4218	0.4218	-0.138	-0.138	0.5875	0	NPAS2		rs13025524	A	735	-0.2193	0.228	0.3364									rs13025524	A	463	-0.03127	0.2611	0.9047
2	101550987	rs3768984	2	0.08792	0.08792	0.319	0.319	0.5476	0	NPAS2		rs3768984	C	735	0.4149	0.2457	0.0917									rs3768984	C	462	0.1872	0.2881	0.5162
2	101553614	rs17025005	2	0.3874	0.5291	0.1773	0.2049	0.1155	59.62	NPAS2		rs17025005	A	733	-0.1025	0.2714	0.7057									rs17025005	A	463	0.5496	0.3131	0.0798
2	101557566	rs11674199	2	0.1842	0.3115	0.2279	0.2491	0.1562	50.27	NPAS2		rs11674199	A	735	0.02306	0.2243	0.9181									rs11674199	A	463	0.517	0.2665	0.05303
2	101558904	rs7605570	2	0.9955	0.9328	-0.001	-0.0268	0.0669	70.21	NPAS2		rs7605570	A	728	0.2796	0.2303	0.2251									rs7605570	A	460	-0.355	0.2587	0.1706
2	101558984	rs7605434	2	0.5387	0.5387	0.1572	0.1572	0.6936	0	NPAS2		rs7605434	G	734	0.06907	0.3397	0.8389									rs7605434	G	463	0.2723	0.3883	0.4835
2	101561638	rs4851384	2	0.1135	0.2361	-0.5484	-0.5335	0.1947	40.53	NPAS2		rs4851384	A	735	-0.9625	0.4712	0.04142									rs4851384	A	463	-0.06085	0.5113	0.9053
2	101566234	rs3820787	2	0.5621	0.5621	-0.0997	-0.0997	0.8707	0	NPAS2		rs3820787	A	735	-0.07515	0.2287	0.7425									rs3820787	A	463	-0.1316	0.2608	0.6142
2	101566323	rs4851385	2	0.9924	0.9263	0.0016	-0.0277	0.0757	68.31	NPAS2		rs4851385	C	734	0.2581	0.2206	0.2423									rs4851385	C	463	-0.3406	0.2548	0.1819
2	101571705	rs4851390	2	0.189	0.189	-0.2712	-0.2712	0.7621	0	NPAS2		rs4851390	G	735	-0.3295	0.2823	0.2435									rs4851390	G	463	-0.2042	0.3028	0.5004
2	101576199	rs882272	2	0.2001	0.3118	0.2156	0.2267	0.1849	43.12	NPAS2		rs882272	A	735	0.01673	0.2254	0.9409									rs882272	A	463	0.4659	0.2529	0.06608
2	101577937	rs895520	2	0.2153	0.3659	0.2088	0.2244	0.143	53.39	NPAS2		rs895520	A	735	-0.0105	0.2254	0.9629									rs895520	A	463	0.4866	0.2537	0.05572
2	101578458	rs6747755	2	0.2039	0.2232	-0.2474	-0.2511	0.2911	10.26	NPAS2		rs6747755	A	735	-0.07478	0.2543	0.7688									rs6747755	A	463	-0.4922	0.3028	0.1048
2	101579576	rs17025078	2	0.8573	0.9331	0.0442	-0.0505	0.0163	82.67	NPAS2		rs17025078	A	735	0.531	0.3185	0.09597									rs17025078	A	461	-0.6716	0.3862	0.08267
2	101580575	rs41280595	2	0.8317	0.9191	-0.0463	-0.0299	0.1792	44.57	NPAS2		rs41280595	A	733	-0.3043	0.2904	0.2951									rs41280595	A	463	0.2853	0.3292	0.3867
2	101581946	rs3768986	2	0.09049	0.09049	-0.484	-0.484	0.3197	0	NPAS2		rs3768986	A	734	-0.7314	0.3789	0.05392									rs3768986	A	463	-0.1568	0.4358	0.7192
2	101582667	rs1867862	2	0.06707	0.1083	-0.524	-0.5152	0.2639	19.87	NPAS2		rs1867862	A	735	-0.8023	0.3794	0.03479									rs1867862	A	463	-0.1568	0.4358	0.7192
2	101585484	rs4851393	2	0.1895	0.1895	-0.366	-0.366	0.3233	0	NPAS2		rs4851393	G	734	-0.6147	0.3758	0.1023									rs4851393	G	463	-0.06078	0.4163	0.884
2	101587455	rs1562313	2	0.947	0.8837	-0.0139	-0.0458	0.1413	53.78	NPAS2		rs1562313	A	735	0.2409	0.272	0.3761									rs1562313	A	463	-0.3872	0.3292	0.2401
2	101591443	rs2305159	2	0.3448	0.3448	-0.173	-0.173	0.3821	0	NPAS2		rs2305159	C	735	-0.03908	0.2387	0.87									rs2305159	C	462	-0.3642	0.2853	0.2024
2	101595235	rs1542179	2	0.5982	0.5982	-0.0985	-0.0985	0.3688	0	NPAS2		rs1542179	G	701	0.04284	0.2442	0.8608									rs1542179	G	436	-0.298	0.2902	0.3052
2	101599393	rs3754679	2	0.9914	0.9914	-0.0018	-0.0018	0.5969	0	NPAS2		rs3754679	G	731	-0.07908	0.2218	0.7215									rs3754679	G	460	0.09893	0.2532	0.6962
2	101599674	rs3768990	2	0.9176	0.9176	0.0167	0.0167	0.454	0	NPAS2		rs3768990	A	734	-0.08784	0.2131	0.6803									rs3768990	A	462	0.1558	0.2459	0.5267
2	101603188	rs9653467	2	0.7039	0.7039	0.1141	0.1141	0.8894	0	NPAS2		rs9653467	G	735	0.07289	0.4217	0.8628									rs9653467	G	462	0.1564	0.4273	0.7145
2	101603812	rs11123857	2	0.6704	0.6704	-0.0787	-0.0787	0.7526	0	NPAS2		rs11123857	G	735	-0.0248	0.2518	0.9216									rs11123857	G	463	-0.1417	0.2723	0.603
2	101606810	rs1053091	2	0.7884	0.8289	-0.1634	-0.1665	0.2058	37.53	NPAS2		rs1053091	A	734	-0.9419	0.8656	0.2769									rs1053091	A	463	0.5989	0.8566	0.4848
2	101613409	rs935401	2	0.8875	0.8426	-0.0237	-0.0511	0.1294	56.52	NPAS2		rs935401	T	735	0.1861	0.2171	0.3916									rs935401	T	463	-0.3306	0.2626	0.2086
2	101618219	rs9308843	2	0.9776	0.9921	-0.0047	-0.0018	0.2776	15.16	NPAS2		rs9308843	G	735	-0.1673	0.2239	0.4553									rs9308843	G	463	0.196	0.2487	0.431
2	101619283	rs2278724	2	0.5117	0.6163	0.1343	0.1456	0.1567	50.15	NPAS2		rs2278724	G	735	-0.1339	0.2788	0.6312									rs2278724	G	462	0.4475	0.3013	0.1381
2	101620136	rs2278722	2	0.3798	0.4487	-0.2139	-0.2373	0.204	38.03	NPAS2		rs2278722	G	734	0.04018	0.3152	0.8986									rs2278722	G	463	-0.5907	0.3838	0.1245
2	101622728	rs10934	2	0.875	0.9601	0.0273	0.012	0.1694	47.04	NPAS2		rs10934	A	730	0.2353	0.2302	0.3071									rs10934	A	463	-0.2457	0.2637	0.352
2	154900325	rs1863086	2	0.005418	0.005418	0.4532	0.4532	0.3868	0	AIM		rs1863086	T	723	0.3259	0.2195	0.1381									rs1863086	T	534	0.6094	0.2432	0.01251
2	158667217	rs10497191	2	0.8864	0.8864	-0.0339	-0.0339	0.4131	0	AIM		rs10497191	T	731	-0.2338	0.3406	0.4928									rs10497191	T	535	0.155	0.3311	0.6399
2	158786869	rs6737672	2	0.4445	0.7126	-0.1228	-0.1487	0.0122	84.08	AIM		rs6737672	G	735	0.2501	0.2189	0.2537									rs6737672	A	536	-0.5573	0.2363	0.01868
2	232718042	rs3098610	2	0.0832	0.0832	0.2968	0.2968	0.4638	0	AIM		rs3098610	T	731	0.1754	0.2383	0.462									rs3098610	T	535	0.4265	0.2464	0.08406
2	239150815	rs4663866	2	0.4022	0.4022	0.2401	0.2401	0.3821	0	PER2		rs4663866	C	735	0.003851	0.3939	0.9922									rs4663866	C	461	0.5057	0.4177	0.2267
2	239151041	rs881933	2	0.1448	0.1448	-0.2544	-0.2544	0.5622	0	PER2		rs881933	C	735	-0.3428	0.2317	0.1395									rs881933	C	462	-0.1387	0.2652	0.6012
2	239155053	rs934945	2	0.08457	0.08457	-0.3525	-0.3525	0.6788	0	PER2		rs934945	A	735	-0.423	0.266	0.1121									rs934945	A	463	-0.2509	0.3193	0.4325
2	239155732	rs880140	2	0.9133	0.9096	0.0415	0.0441	0.3087	3.48	PER2		rs880140	A	717	-0.2783	0.4938	0.5733									rs880140	A	457	0.5117	0.5988	0.3933
2	239161091	rs4663868	2	0.5771	0.5965	0.162	0.163	0.2892	11	PER2		rs4663868	A	735	-0.1367	0.4047	0.7355									rs4663868	A	463	0.4794	0.4172	0.2511
2	239161957	rs35333999	2	0.195	0.195	-0.5054	-0.5054	0.8375	0	PER2		rs35333999	A	735	-0.5896	0.5663	0.2982									rs35333999	A	463	-0.4294	0.5378	0.4251
2	239165128	rs6431590	2	0.627	0.627	0.0852	0.0852	0.6174	0	PER2		rs6431590	G	735	0.005605	0.2368	0.9811									rs6431590	G	463	0.1815	0.2606	0.4864
2	239165633	rs2304671	2	0.8693	0.8519	0.0598	0.081	0.2358	28.84	PER2		rs2304671	A	733	-0.3039	0.4757	0.5231									rs2304671	A	463	0.5704	0.5636	0.312
2	239172863	rs7570188	2	0.754	0.754	-0.1058	-0.1058	0.7062	0	PER2		rs7570188	C	735	-0.2145	0.444	0.6292									rs7570188	C	463	0.04331	0.5201	0.9337
2	239176386	rs3739064	2	0.5981	0.5981	0.1035	0.1035	0.9631	0	PER2		rs3739064	G	735	0.09465	0.2743	0.7302									rs3739064	G	463	0.1128	0.2812	0.6885
2	239178402	rs1972874	2	0.8002	0.8002	0.0446	0.0446	0.685	0	PER2		rs1972874	C	734	-0.02298	0.2426	0.9245									rs1972874	C	463	0.1203	0.2567	0.6397
2	239179787	rs2304677	2	0.4266	0.4266	0.2628	0.2628	0.9044	0	PER2		rs2304677	A	734	0.2193	0.4902	0.6547									rs2304677	A	463	0.299	0.4475	0.5044
2	239181904	rs2304674	2	0.4727	0.4727	0.1293	0.1293	0.4357	0	PER2		rs2304674	G	734	-0.003916	0.2482	0.9874									rs2304674	G	463	0.2771	0.2615	0.2898
2	239184581	rs10462023	2	0.5608	0.6487	0.0992	0.093	0.2325	29.85	PER2		rs10462023	A	734	0.2831	0.2298	0.2183									rs10462023	A	462	-0.1262	0.2544	0.6201
2	239185922	rs2304673	2	0.7033	0.7033	0.0915	0.0915	0.5906	0	PER2		rs2304673	C	735	0.2171	0.335	0.5173									rs2304673	C	463	-0.04163	0.345	0.904
2	239186589	rs2304672	2	0.6131	0.6131	0.1453	0.1453	0.5094	0	PER2		rs2304672	G	735	-0.04277	0.4047	0.9159									rs2304672	G	463	0.3364	0.408	0.4101
2	239188493	rs11892309	2	0.5309	0.5309	0.1115	0.1115	0.9729	0	PER2		rs11892309	G	734	0.1057	0.2461	0.6675									rs11892309	G	461	0.1178	0.2574	0.6474
2	239198325	rs11894491	2	0.167	0.2593	-0.2381	-0.2295	0.2405	27.4	PER2		rs11894491	A	735	-0.4112	0.2268	0.07029									rs11894491	A	463	-0.001823	0.265	0.9945
2	239203162	rs4663301	2	0.8161	0.8161	0.0635	0.0635	0.8379	0	PER2		rs4663301	T	735	0.009846	0.3788	0.9793									rs4663301	T	462	0.1217	0.3943	0.7578
2	239203761	rs4663302	2	0.3718	0.4665	-0.154	-0.1457	0.2489	24.79	PER2		rs4663302	A	708	-0.3221	0.2258	0.1543									rs4663302	A	436	0.08129	0.2672	0.7611
3	5013876	rs6442925	2	0.2486	0.2486	0.2559	0.2559	0.7571	0	BHLHE40 = DEC1		rs6442925	A	735	0.3179	0.299	0.288									rs6442925	A	463	0.18	0.3307	0.5865
3	5016106	rs1588794	2	0.9226	0.9226	-0.0282	-0.0282	0.8183	0	BHLHE40 = DEC1		rs1588794	G	735	-0.08735	0.388	0.822									rs1588794	G	462	0.04698	0.4374	0.9145
3	5024771	rs908078	4	0.1434	0.1434	-0.0253	-0.0253	0.6178	0	BHLHE40 = DEC1		rs908078	G	735	0.3239	0.2985	0.2782									rs908078	G	463	0.1695	0.3317	0.6096									rs908078	1183	-0.02297	0.02366	0.3318		rs908078	1404	-0.03173	0.02551
3	5026886	rs11914971	2	0.536	0.536	-0.2255	-0.2255	0.3265	0	BHLHE40 = DEC1		rs11914971	T	735	0.1003	0.493	0.8389									rs11914971	T	463	-0.6179	0.541	0.2541
3	5026898	rs11925620	2	0.9797	0.9797	-0.0008	-0.0008	0.8004	0	BHLHE40 = DEC1																														rs11925620	1209	-0.0081	0.0418	0.8464		rs11925620	1433	0.007128	0.04336
3	5029354	rs11920786	2	0.4015	0.4015	-0.0159	-0.0159	0.5049	0	BHLHE40 = DEC1																														rs11920786	1207	-0.003952	0.0261	0.8796		rs11920786	1432	-0.02928	0.0276
3	5029776	rs11918262	2	0.9741	0.9741	-0.0068	-0.0068	0.4775	0	BHLHE40 = DEC1		rs11918262	A	735	-0.1331	0.2752	0.6287									rs11918262	A	463	0.1696	0.3253	0.6025
3	5030961	rs2137947	2	0.9958	0.9958	-0.001	-0.001	0.4508	0	BHLHE40 = DEC1		rs2137947	G	735	-0.1341	0.2641	0.6119									rs2137947	G	463	0.164	0.2941	0.5773
3	5035285	rs9311445	2	0.9596	0.9596	0.0091	0.0091	0.9685	0	BHLHE40 = DEC1		rs9311445	C	734	0.01532	0.2387	0.9489									rs9311445	C	463	0.001062	0.2702	0.9969
3	22376894	rs9880567	2	0.5537	0.9624	0.1154	0.0196	0.0418	75.86	AIM		rs9880567	C	713	0.4052	0.2413	0.09361									rs9880567	C	323	-0.427	0.3301	0.1967
3	23980440	rs10865791	2	0.5141	0.5141	-0.116	-0.116	0.5565	0	NR1D2		rs10865791	G	735	-0.02133	0.2398	0.9292									rs10865791	G	462	-0.2314	0.2648	0.3825
3	23982330	rs13325754	2	0.3353	0.4735	0.1874	0.2308	0.1049	61.97	NR1D2		rs13325754	A	723	-0.0657	0.2494	0.7923									rs13325754	A	456	0.5805	0.3108	0.06243
3	23990414	rs11922609	2	0.1269	0.3279	0.2573	0.2869	0.0851	66.26	NR1D2		rs11922609	G	734	0.008348	0.2221	0.97									rs11922609	G	463	0.5956	0.2589	0.02186
3	24008040	rs13095392	2	0.4953	0.5085	-0.1283	-0.1308	0.2938	9.28	NR1D2		rs13095392	T	734	0.04409	0.2497	0.8599									rs13095392	T	462	-0.3546	0.2861	0.2158
3	24010140	rs4858567	2	0.5022	0.5022	-0.126	-0.126	0.3224	0	NR1D2		rs4858567	G	734	0.03552	0.2488	0.8865									rs4858567	G	462	-0.3397	0.2862	0.2358
3	24013188	rs5023610	2	0.4653	0.4799	-0.1367	-0.1391	0.2935	9.39	NR1D2		rs5023610	C	734	0.03552	0.2488	0.8865									rs5023610	C	463	-0.3612	0.2841	0.2043
3	24019327	rs4602333	2	0.866	0.866	0.057	0.057	0.4873	0	NR1D2		rs4602333	C	735	-0.1925	0.4929	0.6962									rs4602333	C	463	0.2774	0.4633	0.5497
3	40096618	rs6599077	2	0.5091	0.5091	-0.1174	-0.1174	0.8664	0	MYRIP (sleep)		rs6599077	A	735	-0.09125	0.2361	0.6992									rs6599077	A	463	-0.1516	0.2702	0.575
3	119536581	rs3732360	2	0.2182	0.4263	0.2197	0.2609	0.0702	69.49	GSK3B		rs3732360	G	735	-0.04946	0.2323	0.8315									rs3732360	G	463	0.6075	0.2788	0.02985
3	119536817	rs6438550	2	0.06602	0.06602	0.7481	0.7481	0.4115	0	GSK3B		rs6438550	G	735	0.4579	0.539	0.3959									rs6438550	G	463	1.133	0.6207	0.06865
3	119542297	rs3732361	2	0.03755	0.1078	0.3397	0.3485	0.1859	42.84	GSK3B		rs3732361	A	735	0.1433	0.2207	0.5163									rs3732361	A	463	0.5773	0.2428	0.01783
3	119544615	rs2037547	2	0.002735	0.002735	0.601	0.601	0.9663	0	GSK3B		rs2037547	A	735	0.5932	0.2728	0.03									rs2037547	A	463	0.6102	0.296	0.0398
3	119547062	rs2873950	2	0.9333	0.9333	-0.0172	-0.0172	0.3336	0	GSK3B		rs2873950	C	695	-0.1921	0.2741	0.4836									rs2873950	C	460	0.2095	0.3121	0.5024
3	119557851	rs6808874	2	0.75	0.9315	-0.0638	-0.0285	0.1021	62.58	GSK3B		rs6808874	A	735	-0.3398	0.262	0.195									rs6808874	A	463	0.325	0.311	0.2965
3	119561600	rs6790751	2	0.007126	0.007126	0.5375	0.5375	0.721	0	GSK3B		rs6790751	A	734	0.4714	0.2723	0.08383									rs6790751	A	463	0.6145	0.2939	0.03709
3	119571541	rs4624596	2	0.758	0.8908	-0.0618	-0.0386	0.1647	48.2	GSK3B		rs4624596	G	735	-0.2964	0.2621	0.2584									rs4624596	G	463	0.2688	0.3111	0.388
3	119578788	rs1719889	2	0.005352	0.005352	0.5561	0.5561	0.7865	0	GSK3B		rs1719889	T	734	0.506	0.2721	0.06331									rs1719889	T	463	0.6145	0.2939	0.03709
3	119578880	rs1719888	2	0.006308	0.03019	0.8641	0.892	0.1975	39.78	GSK3B		rs1719888	G	735	0.5206	0.4137	0.2086									rs1719888	G	463	1.348	0.491	0.006263
3	119583676	rs1732170	2	0.02966	0.09942	0.3564	0.3651	0.1775	45	GSK3B		rs1732170	A	732	0.1539	0.2223	0.4889									rs1732170	A	460	0.5976	0.2426	0.01415
3	119591248	rs4688043	2	0.006285	0.03107	0.8578	0.8886	0.1942	40.68	GSK3B		rs4688043	T	735	0.5189	0.4083	0.2042									rs4688043	T	463	1.348	0.491	0.006263
3	119594488	rs3108749	2	0.006285	0.03107	0.8578	0.8886	0.1942	40.68	GSK3B		rs3108749	A	735	0.5189	0.4083	0.2042									rs3108749	A	463	1.348	0.491	0.006263
3	119596514	rs12634889	2	0.7813	0.9211	-0.0559	-0.0289	0.152	51.28	GSK3B		rs12634889	G	735	-0.2964	0.2621	0.2584									rs12634889	G	462	0.2898	0.3142	0.3568
3	119608947	rs7624540	2	0.005019	0.005019	0.5622	0.5622	0.8875	0	GSK3B		rs7624540	A	735	0.5362	0.2721	0.04913									rs7624540	A	463	0.5931	0.2962	0.04579
3	119612942	rs2319398	2	0.04218	0.131	0.3306	0.3395	0.1681	47.37	GSK3B		rs2319398	A	735	0.1244	0.221	0.5738									rs2319398	A	463	0.5745	0.2404	0.01725
3	119622014	rs4340737	2	0.758	0.8908	-0.0618	-0.0386	0.1647	48.2	GSK3B		rs4340737	A	735	-0.2964	0.2621	0.2584									rs4340737	A	463	0.2688	0.3111	0.388
3	119627247	rs1574154	2	0.758	0.8908	-0.0618	-0.0386	0.1647	48.2	GSK3B		rs1574154	G	735	-0.2964	0.2621	0.2584									rs1574154	G	463	0.2688	0.3111	0.388
3	119631814	rs6438552	2	0.04218	0.131	0.3306	0.3395	0.1681	47.37	GSK3B		rs6438552	G	735	0.1244	0.221	0.5738									rs6438552	G	463	0.5745	0.2404	0.01725
3	119635393	rs4072520	2	0.005217	0.005217	0.5573	0.5573	0.7909	0	GSK3B		rs4072520	A	735	0.5084	0.2717	0.06173									rs4072520	A	463	0.6145	0.2939	0.03709
3	119640029	rs6438553	2	0.04218	0.131	0.3306	0.3395	0.1681	47.37	GSK3B		rs6438553	T	735	0.1244	0.221	0.5738									rs6438553	T	463	0.5745	0.2404	0.01725
3	119643181	rs7620750	2	0.004908	0.004908	0.5616	0.5616	0.8061	0	GSK3B		rs7620750	A	734	0.5162	0.272	0.0581									rs7620750	A	463	0.6145	0.2939	0.03709
3	119645976	rs9873477	2	0.04218	0.131	0.3306	0.3395	0.1681	47.37	GSK3B		rs9873477	G	735	0.1244	0.221	0.5738									rs9873477	G	463	0.5745	0.2404	0.01725
3	119650788	rs9878473	2	0.03683	0.1084	0.3393	0.3474	0.1843	43.27	GSK3B		rs9878473	G	735	0.1413	0.2206	0.5221									rs9878473	G	463	0.5745	0.2404	0.01725
3	119663870	rs4688046	2	0.7689	0.8797	-0.0594	-0.0402	0.1931	40.97	GSK3B		rs4688046	G	730	-0.2797	0.2636	0.289									rs4688046	G	458	0.2545	0.3146	0.419
3	119669136	rs10934502	2	0.7678	0.8954	-0.0592	-0.0368	0.1678	47.45	GSK3B		rs10934502	G	734	-0.2926	0.2624	0.2651									rs10934502	G	463	0.2688	0.3111	0.388
3	119684407	rs6769435	2	0.01396	0.01396	0.4968	0.4968	0.9233	0	GSK3B		rs6769435	C	735	0.5144	0.2723	0.05926									rs6769435	C	463	0.4753	0.3016	0.1158
3	119691167	rs10934503	2	0.8054	0.9179	-0.0494	-0.0282	0.1765	45.26	GSK3B		rs10934503	G	735	-0.2777	0.2622	0.2898									rs10934503	G	463	0.2724	0.3113	0.382
3	119691611	rs7644234	2	0.0647	0.0647	0.3035	0.3035	0.3234	0	GSK3B		rs7644234	A	734	0.1563	0.2218	0.4812									rs7644234	A	463	0.4823	0.2445	0.04911
3	119733710	rs4688054	2	0.8054	0.9179	-0.0494	-0.0282	0.1765	45.26	GSK3B		rs4688054	G	735	-0.2777	0.2622	0.2898									rs4688054	G	463	0.2724	0.3113	0.382
3	119736594	rs1154595	2	0.09143	0.09143	0.279	0.279	0.5275	0	GSK3B		rs1154595	A	735	0.1848	0.2226	0.4067									rs1154595	A	461	0.3948	0.2468	0.1103
3	119736833	rs1154597	2	0.009788	0.05389	0.8065	0.8454	0.1654	48.02	GSK3B		rs1154597	G	733	0.4469	0.4058	0.2711									rs1154597	G	463	1.328	0.4887	0.006842
3	119742721	rs6770314	2	0.01319	0.01319	0.501	0.501	0.9087	0	GSK3B		rs6770314	A	734	0.5219	0.2723	0.05571									rs6770314	A	463	0.4753	0.3016	0.1158
3	119749411	rs9851174	2	0.01371	0.01371	0.4984	0.4984	0.9302	0	GSK3B		rs9851174	A	735	0.5144	0.2723	0.05926									rs9851174	A	462	0.4788	0.302	0.1136
3	119757013	rs1870931	2	0.8349	0.9157	-0.0416	-0.0267	0.2104	36.26	GSK3B		rs1870931	G	735	-0.2538	0.2618	0.3328									rs1870931	G	463	0.2529	0.3084	0.4127
3	119759173	rs4687890	2	0.05614	0.05614	0.3093	0.3093	0.3924	0	GSK3B		rs4687890	G	735	0.1821	0.2199	0.4078									rs4687890	G	462	0.4601	0.2394	0.05526
3	119767322	rs10934505	2	0.7894	0.9098	-0.0535	-0.0314	0.1711	46.62	GSK3B		rs10934505	T	735	-0.2846	0.2621	0.2779									rs10934505	T	463	0.2724	0.3113	0.382
3	119768246	rs12630592	2	0.08361	0.08361	0.2842	0.2842	0.3219	0	GSK3B		rs12630592	A	735	0.1364	0.2219	0.5389									rs12630592	A	463	0.4633	0.2443	0.05852
3	119773040	rs968824	2	0.01347	0.01347	0.5017	0.5017	0.8227	0	GSK3B		rs968824	G	735	0.5425	0.2727	0.04703									rs968824	G	463	0.451	0.3041	0.1388
3	119775147	rs6779828	2	0.02	0.02	0.4735	0.4735	0.9111	0	GSK3B		rs6779828	A	721	0.4946	0.2777	0.0753									rs6779828	A	462	0.449	0.2992	0.1342
3	119790712	rs334536	2	0.01224	0.01224	0.511	0.511	0.8349	0	GSK3B		rs334536	C	722	0.5493	0.2746	0.0458									rs334536	C	462	0.4638	0.3046	0.1286
3	119792304	rs334535	2	0.01489	0.01489	0.4932	0.4932	0.9072	0	GSK3B		rs334535	A	735	0.5144	0.2723	0.05926									rs334535	A	461	0.4669	0.303	0.124
3	119809605	rs334559	2	0.01396	0.01396	0.4968	0.4968	0.9233	0	GSK3B		rs334559	A	735	0.5144	0.2723	0.05926									rs334559	A	463	0.4753	0.3016	0.1158
3	119814957	rs3755557	2	0.8921	0.9349	0.0309	0.0221	0.2359	28.82	GSK3B		rs3755557	T	735	0.2725	0.3059	0.3734									rs3755557	T	463	-0.2717	0.3424	0.4278
3	121459589	rs12498138	2	0.2422	0.2422	0.367	0.367	0.4608	0	AIM		rs12498138	A	729	0.187	0.3976	0.6383									rs12498138	A	533	0.6646	0.5112	0.1941
4	38277754	rs11725412	2	0.5337	0.5504	0.1911	0.1911	0.2973	7.92	AIM		rs11725412	A	729	-0.1294	0.4346	0.766									rs11725412	A	531	0.5106	0.4339	0.2399
4	38815502	rs4833103	2	0.9522	0.9522	0.0097	0.0097	0.3875	0	AIM		rs4833103	A	733	0.1438	0.2241	0.5213									rs4833103	A	533	-0.1359	0.2335	0.5609
4	56290220	rs534654	4	0.4267	0.4267	-0.0125	-0.0125	0.6769	0	CLOCK		rs534654	A	735	-0.06933	0.292	0.8124									rs534654	A	463	-0.2745	0.28	0.3275									rs534654	1209	-0.02302	0.02163	0.2875		rs534654	1433	0.001679	0.0232
4	56290437	rs6858749	2	0.3705	0.3705	-0.0114	-0.0114	0.9671	0	CLOCK																														rs6858749	1209	-0.0109	0.01743	0.5318		rs6858749	1433	-0.01195	0.0186
4	56290558	rs11732723	2	0.3794	0.3794	-0.0112	-0.0112	0.9531	0	CLOCK																														rs11732723	1209	-0.01049	0.01744	0.5477		rs11732723	1433	-0.01199	0.01863
4	56295583	rs1047354	2	0.2339	0.2339	0.1979	0.1979	0.3461	0	CLOCK		rs1047354	G	734	0.05637	0.2241	0.8015									rs1047354	G	463	0.3713	0.248	0.135
4	56298300	rs10462028	2	0.382	0.382	-0.1576	-0.1576	0.9359	0	CLOCK		rs10462028	A	734	-0.1451	0.2381	0.5425									rs10462028	A	463	-0.1744	0.276	0.5277
4	56300209	rs1048004	2	0.2622	0.2622	-0.2142	-0.2142	0.7199	0	CLOCK		rs1048004	A	735	-0.275	0.2554	0.2819									rs1048004	A	463	-0.137	0.2879	0.6344
4	56301369	rs1801260	2	0.2727	0.2727	-0.2096	-0.2096	0.736	0	CLOCK C3111T		rs1801260	G	734	-0.2668	0.2555	0.2968									rs1801260	G	463	-0.137	0.2879	0.6344
4	56301675	rs35793438	2	0.7587	0.7587	0.1121	0.1121	0.4475	0	CLOCK		rs35793438	C	735	0.3779	0.5056	0.455									rs35793438	C	463	-0.1769	0.5272	0.7373
4	56306810	rs3805148	2	0.2294	0.2294	0.2008	0.2008	0.3522	0	CLOCK		rs3805148	C	730	0.05911	0.2261	0.7938									rs3805148	C	463	0.3713	0.248	0.135
4	56307214	rs1522106	2	0.8645	0.8935	0.0023	0.0031	0.0809	67.19	CLOCK																														rs1522106	1208	-0.01963	0.01823	0.2818		rs1522106	1433	0.02664	0.01924
4	56311248	rs17721497	2	0.6209	0.6209	-0.0071	-0.0071	0.4355	0	CLOCK																														rs17721497	1207	0.003585	0.01981	0.8564		rs17721497	1431	-0.01878	0.02074
4	56317045	rs11133383	2	0.6744	0.769	0.0054	0.0062	0.1032	62.33	CLOCK																														rs11133383	1207	-0.0144	0.01772	0.4168		rs11133383	1429	0.02767	0.01878
4	56317136	rs6824955	2	0.7549	0.8475	0.0041	0.0052	0.0421	75.79	CLOCK																														rs6824955	1208	-0.02139	0.01823	0.2408		rs6824955	1433	0.0324	0.01919
4	56319350	rs11240	2	0.2815	0.2815	-0.2064	-0.2064	0.7467	0	CLOCK		rs11240	G	733	-0.2616	0.2568	0.3085									rs11240	G	463	-0.137	0.2879	0.6344
4	56323597	rs11932595	4	0.9753	0.9753	-0.0004	-0.0004	0.6976	0	CLOCK		rs11932595	G	733	-0.2448	0.2265	0.28									rs11932595	G	542	0.03438	0.2415	0.8869									rs11932595	1196	0.006608	0.01826	0.7174		rs11932595	1419	-0.006424	0.01889
4	56323693	rs17085763	2	0.4317	0.4317	-0.0237	-0.0237	0.8057	0	CLOCK																														rs17085763	1209	-0.01686	0.04104	0.6812		rs17085763	1433	-0.03174	0.04444
4	56325365	rs34897046	2	0.6828	0.6828	0.1496	0.1496	0.3896	0	CLOCK		rs34897046	C	735	0.4533	0.5085	0.3729									rs34897046	C	463	-0.1769	0.5272	0.7373
4	56326707	rs4580704	4	0.8475	0.896	0.0025	0.0028	0.2027	34.93	CLOCK		rs4580704	G	735	0.1167	0.2267	0.607									rs4580704	G	463	-0.2588	0.2491	0.2994									rs4580704	1209	-0.01974	0.01822	0.279		rs4580704	1433	0.02803	0.01921
4	56328856	rs4340844	2	0.1699	0.1699	0.2285	0.2285	0.4372	0	CLOCK		rs4340844	C	735	0.1114	0.2245	0.6199									rs4340844	C	463	0.3713	0.248	0.135
4	56337041	rs3805151	2	0.1699	0.1699	0.2285	0.2285	0.4372	0	CLOCK		rs3805151	G	735	0.1114	0.2245	0.6199									rs3805151	G	463	0.3713	0.248	0.135
4	56342326	rs9312661	4	0.8069	0.8154	0.0032	0.0041	0.2889	20.16	CLOCK		rs9312661	A	735	0.1114	0.2245	0.6199									rs9312661	A	463	0.3713	0.248	0.135									rs9312661	1206	0.01648	0.01843	0.3715		rs9312661	1433	-0.01385	0.01903
4	56344033	rs11133388	2	0.7824	0.7958	0.0037	0.0036	0.2922	9.87	CLOCK																														rs11133388	1208	0.01716	0.01844	0.3524		rs11133388	1432	-0.01079	0.01908
4	56345506	rs13122619	2	0.8334	0.8546	0.0028	0.0027	0.2675	18.68	CLOCK																														rs13122619	1209	0.01696	0.0184	0.3568		rs13122619	1433	-0.01241	0.01905
4	56346411	rs17722979	2	0.4249	0.4249	-0.0116	-0.0116	0.4871	0	CLOCK																														rs17722979	1185	-0.001927	0.02015	0.9238		rs17722979	1417	-0.02217	0.02104
4	56347227	rs9997288	2	0.91	0.9176	0.0015	0.0023	0.0994	63.17	CLOCK																														rs9997288	1196	-0.01918	0.01826	0.2938		rs9997288	1423	0.0246	0.0193
4	56347287	rs11735267	2	0.7501	0.7613	-0.0534	-0.0569	0.2649	19.54	CLOCK		rs11735267	G	735	0.1167	0.2267	0.607									rs11735267	G	463	-0.2588	0.2491	0.2994
4	56354087	rs4864542	2	0.8542	0.8775	0.0024	0.0023	0.256	22.51	CLOCK																														rs4864542	1209	0.01696	0.0184	0.3568		rs4864542	1433	-0.01311	0.01903
4	56355977	rs11727248	2	0.4293	0.4293	-0.0244	-0.0244	0.6913	0	CLOCK																														rs11727248	1209	-0.0131	0.04198	0.755		rs11727248	1432	-0.0377	0.04555
4	56356062	rs1522114	2	0.4974	0.4974	0.0093	0.0093	0.3829	0	CLOCK																														rs1522114	1209	0.02076	0.01899	0.2746		rs1522114	1431	-0.003268	0.01994
4	56358283	rs11939815	2	0.6791	0.694	-0.0693	-0.0723	0.2735	16.62	CLOCK		rs11939815	A	735	0.0972	0.2263	0.6676									rs11939815	A	463	-0.2716	0.2494	0.2766
4	56363927	rs3805154	2	0.8274	0.875	0.0029	0.0038	0.0712	69.28	CLOCK																														rs3805154	1209	-0.01974	0.01822	0.279		rs3805154	1433	0.02803	0.01921
4	56374455	rs6837710	2	0.7458	0.7619	-0.0545	-0.0595	0.243	26.64	CLOCK		rs6837710	G	734	0.1235	0.2268	0.5861									rs6837710	G	463	-0.2705	0.2499	0.2798
4	56377898	rs6554281	2	0.6049	0.6049	-0.0133	-0.0133	0.8433	0	CLOCK																														rs6554281	1209	-0.008725	0.03466	0.8013		rs6554281	1433	-0.01895	0.03841
4	56380484	rs12649507	2	0.5334	0.5334	0.0086	0.0086	0.352	0	CLOCK																rs12649507	A	79	-0.167	0.733	0.8204									rs12649507	1209	0.02076	0.01899	0.2746		rs12649507	1433	-0.004843	0.0199
4	56381997	rs6850524	2	0.933	0.8996	-0.0138	-0.0327	0.1169	59.32	CLOCK		rs6850524	C	735	0.2141	0.2195	0.3295									rs6850524	C	463	-0.3055	0.2483	0.2193
4	56386371	rs9312662	2	0.8274	0.875	0.0029	0.0038	0.0712	69.28	CLOCK																														rs9312662	1209	-0.01974	0.01822	0.279		rs9312662	1433	0.02803	0.01921
4	56388199	rs7667849	2	0.7501	0.7613	-0.0534	-0.0569	0.2649	19.54	CLOCK		rs7667849	G	735	0.1167	0.2267	0.607									rs7667849	G	463	-0.2588	0.2491	0.2994
4	56394819	rs7673908	2	0.8285	0.8784	0.0029	0.0037	0.0651	70.61	CLOCK																														rs7673908	1206	-0.02034	0.01826	0.2656		rs7673908	1432	0.02855	0.01921
4	56396079	rs6812042	2	0.8274	0.875	0.0029	0.0038	0.0712	69.28	CLOCK																														rs6812042	1209	-0.01974	0.01822	0.279		rs6812042	1433	0.02803	0.01921
4	56399648	rs13113518	2	0.892	0.8999	0.0018	0.0018	0.2925	9.74	CLOCK																														rs13113518	1208	0.01527	0.01841	0.4069		rs13113518	1432	-0.0126	0.01903
4	56400869	rs11726609	2	0.8097	0.8672	0.0032	0.0041	0.0637	70.92	CLOCK																														rs11726609	1208	-0.02009	0.01824	0.2709		rs11726609	1432	0.02906	0.01923
4	56403717	rs4865007	2	0.8472	0.8642	0.0025	0.0025	0.2753	15.99	CLOCK																														rs4865007	1209	0.01647	0.01837	0.3703		rs4865007	1433	-0.01238	0.01902
4	56411741	rs7691799	2	0.883	0.9032	0.0019	0.0018	0.2547	22.92	CLOCK																														rs7691799	1209	0.01653	0.01841	0.3695		rs7691799	1432	-0.01362	0.01902
4	56413803	rs4864548	4	0.7706	0.7882	0.0038	0.0046	0.2948	19.09	CLOCK		rs4864548	A	735	0.1114	0.2245	0.6199									rs4864548	A	462	0.37	0.2482	0.1368									rs4864548	1209	0.01696	0.0184	0.3568		rs4864548	1433	-0.01311	0.01903
4	56413831	rs11133399	2	0.9662	0.9583	0.0006	0.0013	0.0762	68.19	CLOCK																														rs11133399	1170	-0.02256	0.01885	0.2316		rs11133399	1405	0.02572	0.01965
4	56414962	rs4865010	2	0.8114	0.8657	0.0032	0.0039	0.0811	67.14	CLOCK																														rs4865010	1204	-0.01887	0.01831	0.3031		rs4865010	1429	0.02744	0.01922
4	56418873	rs1979605	2	0.2407	0.2407	-0.2252	-0.2252	0.6791	0	CLOCK		rs1979605	A	734	-0.2961	0.2573	0.2503									rs1979605	A	462	-0.1362	0.2884	0.6369
4	56421713	rs726967	2	0.7422	0.7583	-0.0552	-0.0602	0.2449	26.06	CLOCK		rs726967	A	735	0.1218	0.2266	0.5911									rs726967	A	463	-0.2705	0.2499	0.2798
4	187445552	rs4862705	2	0.03164	0.1183	0.397	0.4126	0.1549	50.58	MTNR1A		rs4862705	A	733	0.1633	0.2472	0.509									rs4862705	A	463	0.6925	0.278	0.0131
4	187456343	rs6553010	2	0.2311	0.2311	-0.2483	-0.2483	0.8828	0	MTNR1A		rs6553010	A	735	-0.2762	0.2808	0.3257									rs6553010	A	463	-0.2148	0.3074	0.485
4	187461644	rs6847693	2	0.3052	0.3052	-0.2309	-0.2309	0.8672	0	MTNR1A		rs6847693	G	735	-0.1973	0.3018	0.5134									rs6847693	G	463	-0.2731	0.3382	0.4198
4	187461706	rs2165666	2	0.4433	0.4433	-0.1422	-0.1422	0.6942	0	MTNR1A		rs2165666	G	734	-0.2036	0.2425	0.4014									rs2165666	G	461	-0.0556	0.2879	0.8469
4	187464867	rs6820205	2	0.7784	0.7784	0.0842	0.0842	0.3326	0	MTNR1A		rs6820205	A	734	-0.1605	0.3916	0.682									rs6820205	A	463	0.4279	0.4641	0.357
4	187465991	rs13113549	2	0.6508	0.6508	0.0769	0.0769	0.4145	0	MTNR1A		rs13113549	G	734	0.1963	0.2242	0.3816									rs13113549	G	463	-0.08406	0.2603	0.7469
4	187468946	rs11728777	2	0.7632	0.7632	0.0494	0.0494	0.8957	0	MTNR1A		rs11728777	A	730	0.06893	0.2215	0.7558									rs11728777	A	463	0.02571	0.2441	0.9161
4	187471625	rs2375801	2	0.7352	0.7352	0.0586	0.0586	0.6625	0	MTNR1A		rs2375801	G	735	0.1274	0.2342	0.5867									rs2375801	G	463	-0.0244	0.2571	0.9244
4	187485933	rs13131052	2	0.1237	0.1237	0.6415	0.6415	0.5795	0	MTNR1A		rs13131052	C	735	0.3892	0.6172	0.5285									rs13131052	C	463	0.8529	0.565	0.1319
5	58676049	rs1823068	2	0.8348	0.8336	0.0466	0.0487	0.3007	6.62	PDE4D (sleep)		rs1823068	G	735	-0.1559	0.2972	0.6001									rs1823068	G	463	0.3111	0.3396	0.3601
5	117494640	rs10079352	2	0.02255	0.02255	0.3633	0.3633	0.7088	0	AIM		rs10079352	G	734	0.3109	0.2123	0.1436									rs10079352	G	535	0.4308	0.2409	0.07428
5	149024328	rs4705360	2	0.7586	0.7825	-0.0536	-0.0635	0.1887	42.13	AIM		rs4705360	T	732	0.1534	0.235	0.5141									rs4705360	T	533	-0.3076	0.2603	0.238
5	149088834	rs17654621	2	0.3459	0.5897	-0.0182	-0.0193	0.0642	70.81	PPARGC1B																														rs17654621	1203	0.01605	0.02677	0.5489		rs17654621	1425	-0.05558	0.02795
5	149094446	rs17711038	2	0.3485	0.6209	-0.018	-0.0191	0.0439	75.37	PPARGC1B																														rs17711038	1209	0.01914	0.02656	0.4714		rs17711038	1433	-0.05809	0.02763
5	149094740	rs7733365	2	0.7646	0.843	0.006	0.0074	0.0633	71	PPARGC1B																														rs7733365	1209	-0.02951	0.02781	0.2887		rs7733365	1433	0.0455	0.0293
5	149102431	rs10515632	2	0.4833	0.4833	0.0092	0.0092	0.8738	0	PPARGC1B																														rs10515632	1209	0.01113	0.01801	0.5368		rs10515632	1433	0.006973	0.01899
5	149102660	rs10515631	2	0.3955	0.6387	-0.0164	-0.0175	0.0535	73.17	PPARGC1B																														rs10515631	1209	0.01938	0.02676	0.4692		rs10515631	1431	-0.05521	0.02787
5	149105093	rs17797652	2	0.7318	0.9064	-0.0887	-0.0519	0.0904	65.11	PPARGC1B		rs17797652	C	735	-0.4738	0.3445	0.1694									rs17797652	C	463	0.4095	0.3918	0.2966
5	149105605	rs12516673	2	0.6779	0.6779	-0.0834	-0.0834	0.8803	0	PPARGC1B		rs12516673	T	734	-0.1122	0.2772	0.6857									rs12516673	T	463	-0.05162	0.2914	0.8595
5	149114224	rs10060424	2	0.5773	0.5773	0.091	0.091	0.8195	0	PPARGC1B		rs10060424	G	735	0.05687	0.2216	0.7975									rs10060424	G	463	0.1317	0.2417	0.5862
5	149115155	rs17797713	2	0.1412	0.1412	-0.3029	-0.3029	0.9181	0	PPARGC1B		rs17797713	G	735	-0.2847	0.2715	0.2947									rs17797713	G	463	-0.3275	0.3157	0.3002
5	149118841	rs10080122	2	0.4319	0.6067	-0.0119	-0.0131	0.0926	64.65	PPARGC1B																														rs10080122	1209	0.01171	0.02064	0.5707		rs10080122	1433	-0.03935	0.02226
5	149119815	rs6650970	2	0.9685	0.9685	0.0143	0.0143	0.6488	0	PPARGC1B		rs6650970	G	735	-0.1295	0.4798	0.7872									rs6650970	G	463	0.2026	0.5491	0.7123
5	149123132	rs1038072	2	0.7953	0.7953	-0.0488	-0.0488	0.7478	0	PPARGC1B		rs1038072	G	735	-0.1038	0.2542	0.6832									rs1038072	G	463	0.01755	0.279	0.9499
5	149123934	rs6888451	2	0.4287	0.4287	-0.2027	-0.2027	0.5751	0	PPARGC1B		rs6888451	C	734	-0.3427	0.3577	0.3383									rs6888451	C	540	-0.05542	0.367	0.88
5	149124131	rs6892794	2	0.6679	0.8455	0.0063	0.0083	0.0038	88.04	PPARGC1B																														rs6892794	1208	-0.03413	0.02034	0.09358		rs6892794	1433	0.05133	0.02145
5	149124228	rs17110375	4	0.2293	0.5552	0.028	0.0349	0.0322	65.86	PPARGC1B		rs17110375	G	735	0.4704	0.3816	0.2181									rs17110375	G	463	-0.3539	0.4541	0.4361									rs17110375	1209	-0.02887	0.03182	0.3645		rs17110375	1433	0.09254	0.03429
5	149124243	rs6892990	2	0.3695	0.4976	-0.0138	-0.015	0.1523	51.21	PPARGC1B																														rs6892990	1209	0.00602	0.02075	0.7717		rs6892990	1432	-0.0384	0.02307
5	149125449	rs6880142	2	0.4377	0.4377	0.0102	0.0102	0.8839	0	PPARGC1B																														rs6880142	1203	0.01204	0.01805	0.5049		rs6880142	1421	0.008178	0.01934
5	149130470	rs899178	2	0.2722	0.2722	0.1931	0.1931	0.596	0	PPARGC1B		rs899178	A	735	0.2747	0.2337	0.2403									rs899178	A	463	0.08652	0.2672	0.7462
5	149135045	rs11738167	2	0.6553	0.7902	-0.0085	-0.0094	0.0636	70.95	PPARGC1B																														rs11738167	1209	0.02555	0.02643	0.334		rs11738167	1433	-0.04508	0.0274
5	149136632	rs4705088	2	0.4276	0.4297	-0.0101	-0.0102	0.3146	1.12	PPARGC1B																														rs4705088	1208	0.001766	0.01743	0.9193		rs4705088	1429	-0.02403	0.01882
5	149138825	rs4705372	2	0.6479	0.7908	-0.0087	-0.0096	0.057	72.4	PPARGC1B																														rs4705372	1208	0.0263	0.02647	0.3206		rs4705372	1432	-0.04625	0.02742
5	149139066	rs4705373	4	0.614	0.614	-0.0069	-0.0069	0.8534	0	PPARGC1B		rs4705373	A	733	0.1907	0.2404	0.4278									rs4705373	A	463	0.03118	0.2711	0.9085									rs4705373	1195	-0.003966	0.01857	0.831		rs4705373	1418	-0.012	0.02029
5	149143963	rs11746690	2	0.8138	0.8138	-0.0066	-0.0066	0.6655	0	PPARGC1B																														rs11746690	1209	-0.0176	0.03783	0.6419		rs11746690	1433	0.006699	0.04156
5	149144869	rs4705090	2	0.4458	0.4458	0.1529	0.1529	0.852	0	PPARGC1B		rs4705090	C	735	0.1195	0.2687	0.6566									rs4705090	C	463	0.1948	0.3012	0.5181
5	149146562	rs17711430	2	0.2508	0.2508	-0.0429	-0.0429	0.382	0	PPARGC1B																														rs17711430	1209	-0.005259	0.05702	0.9265		rs17711430	1432	-0.07124	0.04946
5	149150671	rs13174179	2	0.5178	0.556	0.0089	0.0091	0.265	19.5	PPARGC1B																														rs13174179	1209	-0.005783	0.01909	0.7619		rs13174179	1432	0.025	0.01996
5	149151319	rs4705374	2	0.1691	0.1691	0.3177	0.3177	0.7693	0	PPARGC1B		rs4705374	A	723	0.2548	0.3153	0.4192									rs4705374	A	461	0.3907	0.3396	0.2506
5	149151448	rs4705375	2	0.7267	0.7267	0.0044	0.0044	0.8588	0	PPARGC1B																														rs4705375	1209	0.00226	0.01755	0.8976		rs4705375	1433	0.006767	0.01827
5	149152531	rs10515638	2	0.1053	0.4587	0.0385	0.0402	0.0223	80.85	PPARGC1B																														rs10515638	1209	-0.01365	0.03293	0.6786		rs10515638	1433	0.09498	0.03429
5	149153043	rs13167468	2	0.442	0.442	-0.0158	-0.0158	0.6095	0	PPARGC1B																														rs13167468	1207	-0.02554	0.02802	0.3623		rs13167468	1433	-0.004418	0.03041
5	149153093	rs6899109	2	0.2106	0.324	-0.0189	-0.0197	0.1862	42.77	PPARGC1B																														rs6899109	1204	-0.0008269	0.02036	0.9676		rs6899109	1417	-0.04092	0.02248
5	149154835	rs880770	2	0.3971	0.3971	0.0112	0.0112	0.9964	0	PPARGC1B																														rs880770	1208	0.01115	0.01836	0.5439		rs880770	1433	0.01127	0.0191
5	149155039	rs11738917	2	0.5953	0.5953	-0.0124	-0.0124	0.4956	0	PPARGC1B																														rs11738917	1205	0.002829	0.03242	0.9305		rs11738917	1432	-0.02913	0.03389
5	149155588	rs10036538	4	0.1902	0.1935	-0.0185	-0.0185	0.3891	0.54	PPARGC1B		rs10036538	G	735	0.0977	0.248	0.6938									rs10036538	G	463	0.2348	0.2822	0.4057									rs10036538	1209	-0.001045	0.01933	0.9569		rs10036538	1433	-0.04114	0.02088
5	149156189	rs12187001	2	0.3106	0.641	0.3036	0.2451	0.083	66.72	PPARGC1B		rs12187001	A	734	0.7424	0.3921	0.05869									rs12187001	A	463	-0.3105	0.4639	0.5036
5	149159985	rs10051894	4	0.5842	0.8829	-0.007	0.0046	0.0403	63.82	PPARGC1B		rs10051894	A	732	0.428	0.2213	0.05351									rs10051894	A	463	0.4107	0.2486	0.09913									rs10051894	1209	0.005404	0.01759	0.7587		rs10051894	1433	-0.02684	0.01885
5	149163414	rs4705377	4	0.5327	0.9752	0.008	0.0008	0.1033	51.43	PPARGC1B		rs4705377	A	732	-0.3075	0.2252	0.1725									rs4705377	A	462	-0.5023	0.2501	0.04524									rs4705377	1209	0.01196	0.01779	0.5017		rs4705377	1433	0.008731	0.01878
5	149167192	rs1833661	2	0.6728	0.6882	-0.0054	-0.0054	0.2974	7.91	PPARGC1B																														rs1833661	1207	-0.01812	0.01769	0.3057		rs1833661	1430	0.008621	0.01859
5	149168712	rs6884913	2	0.9641	0.9641	0.0114	0.0114	0.5035	0	PPARGC1B		rs6884913	A	729	-0.1363	0.3358	0.6849									rs6884913	A	463	0.2054	0.3849	0.5939
5	149171140	rs1422430	2	0.09308	0.09308	0.2748	0.2748	0.522	0	PPARGC1B		rs1422430	T	734	0.1785	0.2223	0.4222									rs1422430	T	463	0.3888	0.2418	0.1085
5	149172257	rs13158830	2	0.8888	0.9461	-0.0028	-0.0022	0.0977	63.54	PPARGC1B																														rs13158830	1195	-0.03468	0.02762	0.2095		rs13158830	1416	0.03088	0.02836
5	149173134	rs10875551	2	0.05853	0.05853	-0.352	-0.352	0.9572	0	PPARGC1B		rs10875551	A	732	-0.3605	0.2448	0.1413									rs10875551	A	462	-0.3403	0.2863	0.2352
5	149174952	rs4705380	2	0.6908	0.7961	-0.0074	-0.0089	0.0639	70.87	PPARGC1B																														rs4705380	1209	0.025	0.02554	0.3277		rs4705380	1432	-0.0441	0.02718
5	149175664	rs1030176	4	0.9106	0.9106	-0.002	-0.002	0.4582	0	PPARGC1B		rs1030176	A	735	-0.3336	0.3042	0.2732									rs1030176	A	463	-0.3755	0.3461	0.2786									rs1030176	1209	0.008171	0.02441	0.7379		rs1030176	1433	-0.008741	0.02559
5	149176945	rs1012543	2	0.7141	0.7141	0.0675	0.0675	0.5852	0	PPARGC1B		rs1012543	G	735	-0.02098	0.2454	0.9319									rs1012543	G	463	0.1818	0.2789	0.5148
5	149178173	rs2052490	2	0.1646	0.1646	0.3088	0.3088	0.6523	0	PPARGC1B		rs2052490	A	734	0.219	0.2985	0.4634									rs2052490	A	463	0.4204	0.3328	0.2071
5	149179983	rs4705381	2	0.3198	0.6384	-0.0188	-0.0203	0.0226	80.78	PPARGC1B																														rs4705381	1202	0.02253	0.02619	0.39		rs4705381	1429	-0.06379	0.02732
5	149181366	rs4705382	4	0.4905	0.4905	-0.0091	-0.0091	0.8904	0	PPARGC1B		rs4705382	A	735	0.08572	0.2229	0.7006									rs4705382	A	463	0.01132	0.2529	0.9643									rs4705382	1208	-0.001169	0.01826	0.949		rs4705382	1433	-0.01871	0.01922
5	149182447	rs12717846	2	0.6676	0.6676	-0.006	-0.006	0.3419	0	PPARGC1B																														rs12717846	1204	0.00583	0.01871	0.7553		rs12717846	1423	-0.0209	0.021
5	149182696	rs17110431	2	0.2616	0.558	0.0198	0.0217	0.0363	77.18	PPARGC1B																														rs17110431	1209	-0.01476	0.02414	0.541		rs17110431	1433	0.05918	0.02578
5	149183376	rs17653473	4	0.6458	0.6458	-0.0064	-0.0064	0.8903	0	PPARGC1B		rs17653473	A	733	-0.05694	0.2327	0.8068									rs17653473	A	461	0.01905	0.2594	0.9415									rs17653473	1209	0.003174	0.01879	0.8659		rs17653473	1433	-0.01806	0.02094
5	149184905	rs759814	2	0.3826	0.6655	-0.0165	-0.018	0.0278	79.34	PPARGC1B																														rs759814	1209	0.0232	0.0261	0.3742		rs759814	1433	-0.05991	0.02731
5	149187134	rs9324628	2	0.6401	0.6401	-0.0065	-0.0065	0.439	0	PPARGC1B																														rs9324628	1209	0.003174	0.01879	0.8659		rs9324628	1432	-0.0186	0.02094
5	149189489	rs10875552	2	0.1435	0.2064	0.2519	0.2452	0.2623	20.43	PPARGC1B		rs10875552	G	701	0.4148	0.2253	0.06606									rs10875552	G	460	0.02325	0.2669	0.9306
5	149189997	rs2161257	2	0.8074	0.8074	0.0387	0.0387	0.8616	0	PPARGC1B		rs2161257	G	735	0.06453	0.2172	0.7665									rs2161257	G	463	0.009061	0.2326	0.9689
5	149191652	rs2010994	2	0.7567	0.7567	-0.056	-0.056	0.5073	0	PPARGC1B		rs2010994	A	735	0.05353	0.2447	0.8269									rs2010994	A	463	-0.1869	0.2676	0.4852
5	149192166	rs4705384	2	0.2134	0.2134	0.4958	0.4958	0.5771	0	PPARGC1B		rs4705384	G	735	0.3127	0.5164	0.545									rs4705384	G	463	0.7655	0.6266	0.2224
5	149192846	rs17110447	2	0.1872	0.2833	0.0189	0.0191	0.213	35.52	PPARGC1B																														rs17110447	1209	0.001754	0.01986	0.9296		rs17110447	1433	0.03745	0.02067
5	149195726	rs17110463	2	0.6599	0.7886	0.0138	0.0128	0.1288	56.65	PPARGC1B																														rs17110463	1208	0.05986	0.04368	0.1708		rs17110463	1428	-0.03578	0.04536
5	149196234	rs251464	2	0.5979	0.5979	0.0957	0.0957	0.3484	0	PPARGC1B		rs251464	C	735	0.2537	0.2476	0.3058									rs251464	C	463	-0.08743	0.2665	0.743
5	149197747	rs17600568	2	0.8105	0.8968	0.0078	0.0064	0.1286	56.7	PPARGC1B																														rs17600568	1209	0.05453	0.04464	0.2222		rs17600568	1432	-0.04386	0.04689
5	149197815	rs10491360	2	0.2788	0.2788	0.4333	0.4333	0.4909	0	PPARGC1B		rs10491360	G	735	0.2047	0.5197	0.6938									rs10491360	G	463	0.7655	0.6266	0.2224
5	149200043	rs32588	2	0.1331	0.3835	0.0289	0.0295	0.0782	67.76	PPARGC1B																														rs32588	1208	-0.004052	0.02683	0.88		rs32588	1430	0.06373	0.02759
5	149200402	rs17462080	4	0.6727	0.7036	-0.0095	-0.0162	0.1299	46.91	PPARGC1B		rs17462080	G	734	-0.4195	0.384	0.2749									rs17462080	G	463	-0.6735	0.4051	0.09706									rs17462080	1209	-0.03351	0.03046	0.2715		rs17462080	1433	0.02728	0.03353
5	149200603	rs32587	2	0.3872	0.3906	0.012	0.012	0.3135	1.57	PPARGC1B																														rs32587	1209	-0.001315	0.01917	0.9453		rs32587	1433	0.02671	0.02014
5	149201670	rs741580	2	0.8862	0.8862	-0.0039	-0.0039	0.5087	0	PPARGC1B																														rs741580	1208	0.01525	0.03987	0.7021		rs741580	1432	-0.02098	0.03762
5	149202168	rs32585	2	0.1792	0.4031	0.026	0.0266	0.1005	62.93	PPARGC1B																														rs32585	1209	-0.004861	0.02696	0.8569		rs32585	1433	0.05871	0.02777
5	149202206	rs28282	2	0.3957	0.3957	0.1449	0.1449	0.3271	0	PPARGC1B		rs28282	C	735	0.2991	0.2321	0.1978									rs28282	C	463	-0.03649	0.2518	0.8848
5	149202268	rs1078324	4	0.2025	0.2025	-0.0477	-0.0477	0.85	0	PPARGC1B		rs1078324	A	734	0.3174	0.4983	0.5244									rs1078324	A	463	0.1809	0.5046	0.7201									rs1078324	1203	-0.04266	0.0538	0.4279		rs1078324	1427	-0.05913	0.05269
5	149205417	rs32582	2	0.2689	0.2689	0.0184	0.0184	0.3363	0	PPARGC1B																														rs32582	1209	0.002782	0.02319	0.9045		rs32582	1433	0.03471	0.02377
5	149205630	rs32581	2	0.4078	0.4078	0.1441	0.1441	0.5142	0	PPARGC1B		rs32581	A	735	0.2492	0.2372	0.2937									rs32581	A	462	0.02136	0.2564	0.9337
5	149208768	rs10491361	2	0.7399	0.9118	-0.0075	-0.0045	0.0763	68.17	PPARGC1B																														rs10491361	1206	-0.04341	0.03037	0.1531		rs10491361	1433	0.03732	0.03394
5	149210848	rs32579	2	0.2772	0.4557	0.0154	0.016	0.1317	56	PPARGC1B																														rs32579	1207	-0.00501	0.01961	0.7984		rs32579	1431	0.03779	0.02053
5	149212243	rs7732671	2	0.02253	0.02253	-0.6397	-0.6397	0.7435	0	PPARGC1B		rs7732671	C	735	-0.5536	0.3844	0.1502									rs7732671	C	463	-0.7375	0.4099	0.07266
5	149213456	rs32576	2	0.04779	0.04779	0.0313	0.0313	0.4295	0	PPARGC1B																														rs32576	1207	0.019	0.02217	0.3916		rs32576	1431	0.04398	0.02254
5	149213744	rs4549516	2	0.8198	0.8198	0.0084	0.0084	0.4446	0	PPARGC1B																														rs4549516	1209	0.03731	0.05275	0.4794		rs4549516	1433	-0.01886	0.05116
5	149216987	rs10783180	2	0.2403	0.2403	0.3272	0.3272	0.5943	0	PPARGC1B		rs10783180	G	735	0.2007	0.3662	0.5838									rs10783180	G	463	0.5013	0.4295	0.2438
5	149218886	rs32574	2	0.1134	0.1134	0.2951	0.2951	0.5036	0	PPARGC1B		rs32574	A	735	0.4098	0.2533	0.1061									rs32574	A	463	0.1596	0.2753	0.5624
5	149221165	rs17653642	2	0.2897	0.3395	0.0365	0.0372	0.2595	21.36	PPARGC1B																														rs17653642	1209	0.0006572	0.04693	0.9888		rs17653642	1433	0.07873	0.0509
5	149221234	rs26128	2	0.209	0.209	0.2943	0.2943	0.3366	0	PPARGC1B		rs26128	A	735	0.5018	0.3186	0.1157									rs26128	A	463	0.05005	0.3457	0.8849
5	149221788	rs26127	2	0.3647	0.3647	0.0139	0.0139	0.7933	0	PPARGC1B																														rs26127	1209	0.009966	0.02137	0.641		rs26127	1433	0.01799	0.02193
5	149222155	rs6879670	2	0.5817	0.5817	0.02	0.02	0.5242	0	PPARGC1B																														rs6879670	1205	0.04377	0.05206	0.4007		rs6879670	1427	-0.00239	0.05043
5	149230787	rs1549187	2	0.397	0.463	-0.0214	-0.0218	0.2407	27.34	PPARGC1B																														rs1549187	1209	0.006935	0.03495	0.8427		rs1549187	1433	-0.0524	0.03656
5	149230952	rs1549188	4	0.5142	0.6276	-0.0166	-0.0158	0.3017	17.83	PPARGC1B		rs1549188	G	734	0.02755	0.4317	0.9491									rs1549188	G	463	0.724	0.5293	0.172									rs1549188	1208	0.01364	0.03554	0.7011		rs1549188	1433	-0.0524	0.03656
5	149232213	rs26120	2	0.09582	0.3185	0.032	0.0322	0.0934	64.48	PPARGC1B																														rs26120	1209	9.14e-06	0.02709	0.9997		rs26120	1432	0.06454	0.0273
5	149232525	rs888853	2	0.4272	0.4624	0.2667	0.2869	0.2499	24.48	PPARGC1B		rs888853	G	734	-0.0463	0.4323	0.9147									rs888853	G	462	0.7442	0.5339	0.164
5	149237916	rs30884	2	0.2771	0.2771	-0.0142	-0.0142	0.9857	0	PPARGC1B																														rs30884	1209	-0.01445	0.01807	0.4239		rs30884	1433	-0.01398	0.01899
5	149238348	rs759816	2	0.0139	0.0139	0.0318	0.0318	0.51	0	PPARGC1B&PDE6A																														rs759816	1209	0.03975	0.01769	0.02482		rs759816	1430	0.02268	0.01893
5	170202984	rs7722456	2	0.4766	0.5024	0.1359	0.1355	0.2898	10.76	AIM		rs7722456	C	730	0.3347	0.2678	0.2117									rs7722456	C	531	-0.06943	0.2721	0.7987
6	31543031	rs1800629	2	0.04907	0.05427	-0.4472	-0.4492	0.3051	4.91	-308 TNF		rs1800629	A	728	-0.2502	0.2976	0.4009									rs1800629	A	460	-0.7229	0.352	0.04057
6	38365873	rs9357271	2	0.265	0.265	-0.2154	-0.2154	0.8032	0	BTBD9		rs9357271	G	735	-0.1666	0.2751	0.5449									rs9357271	G	544	-0.2629	0.2715	0.3334
6	38440970	rs3923809	2	0.5964	0.5964	-0.0931	-0.0931	0.654	0	BTBD9		rs3923809	G	735	-0.01839	0.2423	0.9395									rs3923809	G	540	-0.1762	0.2555	0.4908
6	136482727	rs3823159	2	0.6378	0.6902	0.3209	0.389	0.1551	50.53	AIM		rs3823159	G	735	-0.5225	0.9035	0.5632									rs3823159	G	538	1.434	1.038	0.1676
7	19062775	rs2717329	2	0.4635	0.5388	-0.1301	-0.1377	0.2078	36.98	AIM		rs2717329	T	725	0.07368	0.2401	0.759									rs2717329	T	534	-0.3753	0.2634	0.1547
7	34818113	rs324981	2	0.07603	0.07603	0.2876	0.2876	0.4778	0	NPSR1 (sleep)		rs324981	T	734	0.3883	0.2154	0.07186									rs324981	T	463	0.1561	0.2462	0.5263
7	50517271	rs3735275	2	0.8988	0.8988	-0.0277	-0.0277	0.9226	0	DDC & FIGNL1	&	rs3735275	G	735	-0.04641	0.2909	0.8733									rs3735275	G	463	-0.003845	0.3279	0.9906
7	50525420	rs4947510	2	0.808	0.8107	0.0439	0.0568	0.192	41.26	DDC		rs4947510	A	735	-0.1628	0.2404	0.4985									rs4947510	A	463	0.3131	0.2743	0.2543
7	50535395	rs11575522	2	0.5298	0.5298	0.384	0.384	0.6086	0	DDC		rs11575522	A	734	0.1487	0.7646	0.8458									rs11575522	A	462	0.8002	1.017	0.4318
7	50535754	rs730092	2	0.1258	0.1258	0.2478	0.2478	0.3817	0	DDC		rs730092	G	732	0.1184	0.2193	0.5893									rs730092	G	462	0.4027	0.2399	0.09397
7	50542843	rs11772714	2	0.2303	0.2303	0.2396	0.2396	0.8837	0	DDC		rs11772714	G	733	0.2145	0.2635	0.4158									rs11772714	G	463	0.2736	0.3063	0.3723
7	50546925	rs10899736	2	0.2822	0.2822	-0.1727	-0.1727	0.5914	0	DDC		rs10899736	A	731	-0.09297	0.2187	0.6708									rs10899736	A	459	-0.2659	0.2365	0.2616
7	50553871	rs1451372	2	0.117	0.117	0.2568	0.2568	0.488	0	DDC		rs1451372	G	735	0.1551	0.2199	0.4809									rs1451372	G	463	0.3837	0.2456	0.1189
7	50565963	rs11575404	2	0.1377	0.1377	-0.6756	-0.6756	0.4513	0	DDC		rs11575404	G	735	-1.023	0.648	0.115									rs11575404	G	463	-0.3373	0.6395	0.5981
7	50567690	rs11575383	2	0.7197	0.7197	0.1036	0.1036	0.7818	0	DDC		rs11575383	A	735	0.1655	0.3651	0.6504									rs11575383	A	463	0.0002939	0.4716	0.9995
7	50570136	rs880028	2	0.4009	0.4009	0.1655	0.1655	0.5266	0	DDC		rs880028	G	733	0.05272	0.2656	0.8427									rs880028	G	463	0.3035	0.2938	0.3022
7	50596630	rs3735274	2	0.9367	0.9292	0.0151	0.0226	0.1814	44.02	DDC		rs3735274	G	735	-0.2225	0.2603	0.393									rs3735274	G	463	0.2869	0.2784	0.3033
7	50597056	rs6950777	2	0.3155	0.3155	0.1948	0.1948	0.7224	0	DDC		rs6950777	A	734	0.135	0.257	0.5996									rs6950777	A	462	0.2743	0.2962	0.3548
7	50598703	rs10244632	2	0.8662	0.8798	0.0311	0.0402	0.151	51.5	DDC		rs10244632	A	735	-0.2172	0.2531	0.3912									rs10244632	A	463	0.3146	0.2704	0.2452
7	50608698	rs17133877	2	0.1995	0.1995	0.4707	0.4707	0.4104	0	DDC		rs17133877	A	735	0.2131	0.4822	0.6586									rs17133877	A	463	0.8248	0.5654	0.1453
7	50612085	rs11575286	2	0.9054	0.8844	0.0327	0.0658	0.1017	62.67	DDC		rs11575286	A	734	-0.3678	0.3682	0.3182									rs11575286	A	463	0.539	0.414	0.1936
7	50612202	rs3779074	2	0.8333	0.8333	0.0359	0.0359	0.9025	0	DDC		rs3779074	A	730	0.01785	0.2254	0.9369									rs3779074	A	461	0.06011	0.261	0.8179
7	50618876	rs4947644	2	0.3256	0.4405	0.1578	0.1656	0.1821	43.83	DDC		rs4947644	A	732	-0.03933	0.2182	0.857									rs4947644	A	463	0.3906	0.2371	0.1002
7	50623285	rs921451	2	0.1095	0.1095	0.2764	0.2764	0.3739	0	DDC		rs921451	G	735	0.1387	0.232	0.55									rs921451	G	463	0.4477	0.2587	0.08422
7	50630270	rs10278338	2	0.1	0.1	0.2812	0.2812	0.3988	0	DDC		rs10278338	A	725	0.1473	0.2332	0.5279									rs10278338	A	462	0.4366	0.2513	0.08303
7	50632796	rs6593011	2	0.4307	0.4307	-0.1818	-0.1818	0.9128	0	DDC		rs6593011	A	735	-0.2051	0.3138	0.5136									rs6593011	A	463	-0.1544	0.3404	0.6504
7	50634976	rs12666409	2	0.1522	0.1522	0.2803	0.2803	0.9826	0	DDC		rs12666409	A	735	0.2841	0.2629	0.2803									rs12666409	A	462	0.2755	0.2933	0.3481
7	50637148	rs7804365	2	0.443	0.443	0.1247	0.1247	0.47	0	DDC		rs7804365	A	735	0.02111	0.2168	0.9225									rs7804365	A	463	0.2579	0.2458	0.2946
8	64220654	rs7837234	2	0.8297	0.8297	0.0366	0.0366	0.3485	0	AIM		rs7837234	T	728	0.1859	0.2331	0.4254									rs7837234	T	535	-0.134	0.2492	0.5911
8	110602317	rs6990312	2	0.7643	0.7643	-0.0717	-0.0717	0.8247	0	AIM		rs6990312	T	729	-0.03172	0.2997	0.9158									rs6990312	T	420	-0.1419	0.397	0.721
8	122124302	rs2196051	2	0.5718	0.5718	-0.0966	-0.0966	0.9673	0	AIM		rs2196051	C	726	-0.09068	0.2232	0.6847									rs2196051	C	523	-0.1049	0.2654	0.6928
9	94162081	rs883121	2	0.07358	0.07358	-0.3138	-0.3138	0.8385	0	NFIL3 = E4BP4		rs883121	G	735	-0.28	0.2412	0.2461									rs883121	G	543	-0.3516	0.2554	0.1691
9	94165889	rs1758695	2	0.3318	0.3318	-0.1602	-0.1602	0.7488	0	NFIL3 = E4BP4		rs1758695	C	735	-0.1134	0.2205	0.6073									rs1758695	C	463	-0.2199	0.249	0.3777
9	94172975	rs33973463	2	0.2561	0.2561	-0.3568	-0.3568	0.8748	0	NFIL3 = E4BP4		rs33973463	A	735	-0.3163	0.4059	0.4361									rs33973463	A	463	-0.4173	0.4962	0.4008
9	94176261	rs7021746	4	0.01659	0.01659	0.0341	0.0341	0.9726	0	NFIL3 = E4BP4		rs7021746	A	733	0.09744	0.2514	0.6985									rs7021746	A	463	0.05632	0.2787	0.8399									rs7021746	1204	0.02839	0.01967	0.1492		rs7021746	1419	0.03981	0.02071
9	94177640	rs10991925	4	0.07075	0.07075	0.0256	0.0256	0.8924	0	NFIL3 = E4BP4		rs10991925	G	734	0.1619	0.2487	0.5152									rs10991925	G	519	0.04221	0.2724	0.8769									rs10991925	1206	0.01758	0.01961	0.3702		rs10991925	1430	0.0335	0.02065
9	94178987	rs2440589	4	0.1111	0.1111	0.0206	0.0206	0.6761	0	NFIL3 = E4BP4		rs2440589	A	735	-0.03171	0.2215	0.8862									rs2440589	A	463	-0.2796	0.2509	0.2658									rs2440589	1209	0.02378	0.01775	0.1807		rs2440589	1433	0.01899	0.01892
9	94179978	rs2482357	4	0.143	0.143	0.0189	0.0189	0.6621	0	NFIL3 = E4BP4		rs2482357	A	735	-0.03146	0.2205	0.8866									rs2482357	A	463	-0.2908	0.2508	0.2468									rs2482357	1209	0.02075	0.0177	0.2414		rs2482357	1433	0.01883	0.01888
9	94180627	rs7869771	2	0.1017	0.1017	0.0231	0.0231	0.5236	0	NFIL3 = E4BP4																														rs7869771	1209	0.01458	0.01949	0.4547		rs7869771	1433	0.03264	0.02054
9	94181951	rs2440592	2	0.7332	0.7332	0.0061	0.0061	0.3384	0	NFIL3 = E4BP4																rs2440592	G	79	1.733	0.9459	0.0709									rs2440592	1206	0.02111	0.02373	0.3738		rs2440592	1431	-0.01317	0.02682
9	94182363	rs2482704	2	0.5059	0.5059	-0.1077	-0.1077	0.6618	0	NFIL3 = E4BP4		rs2482704	A	735	-0.04146	0.2217	0.8517									rs2482704	A	543	-0.1834	0.237	0.4394
9	94182502	rs2482705	2	0.1179	0.1179	-0.351	-0.351	0.5076	0	NFIL3 = E4BP4		rs2482705	A	729	-0.2073	0.3121	0.5067									rs2482705	A	463	-0.5049	0.323	0.1187
9	94188141	rs13297268	4	0.3749	0.3749	0.0224	0.0224	0.5466	0	NFIL3 = E4BP4		rs13297268	A	735	-0.3498	0.4046	0.3875									rs13297268	A	463	-0.3738	0.4933	0.449									rs13297268	1205	0.04308	0.03421	0.2081		rs13297268	1428	0.002927	0.03751
9	94188386	rs813498	2	0.5567	0.5567	-0.0183	-0.0183	0.6172	0	NFIL3 = E4BP4																														rs813498	1209	-0.03267	0.04238	0.4408		rs813498	1428	-0.00147	0.04584
9	94190241	rs10820853	2	0.6773	0.6773	-0.1158	-0.1158	0.3794	0	NFIL3 = E4BP4		rs10820853	G	735	0.09222	0.3653	0.8008									rs10820853	G	463	-0.4035	0.4296	0.348
9	94192804	rs1467780	2	0.3344	0.3344	0.3794	0.3794	0.4311	0	NFIL3 = E4BP4		rs1467780	G	734	0.6425	0.5159	0.2134									rs1467780	G	463	0.01544	0.6068	0.9797
9	94193941	rs774227	2	0.7319	0.7319	0.0641	0.0641	0.602	0	NFIL3 = E4BP4		rs774227	G	735	0.1455	0.2437	0.5507									rs774227	G	463	-0.05299	0.2924	0.8563
9	137210863	rs11185644	2	0.9321	0.962	0.0183	-0.0245	0.0169	82.48	RXRA		rs11185644	G	734	0.4822	0.2896	0.09639									rs11185644	G	462	-0.5495	0.3204	0.08699
9	137215828	rs11185647	2	0.7176	0.996	0.0651	-0.0029	0.0017	89.83	RXRA		rs11185647	A	734	0.5589	0.2392	0.0197									rs11185647	A	463	-0.58	0.2734	0.03438
9	137225972	rs3818739	2	0.8698	0.9335	0.0295	-0.0469	0.002	89.51	RXRA		rs3818739	G	726	0.5063	0.2371	0.03304									rs3818739	G	457	-0.618	0.2763	0.02579
9	137229327	rs12339187	2	0.3422	0.7975	0.2112	0.1366	0.0183	82.04	RXRA		rs12339187	G	722	0.6527	0.2906	0.02499									rs12339187	G	436	-0.4122	0.3453	0.2333
9	137230016	rs881657	2	0.7307	0.8077	-0.061	-0.1286	0.0032	88.49	RXRA		rs881657	G	734	0.3911	0.2345	0.09585									rs881657	G	463	-0.6658	0.2712	0.01445
9	137232030	rs4917352	2	0.7492	0.8154	-0.0567	-0.1244	0.003	88.67	RXRA		rs4917352	G	734	0.3998	0.2348	0.08895									rs4917352	G	463	-0.6658	0.2712	0.01445
9	137232535	rs10881578	2	0.6384	0.9283	0.089	0.0473	0.0057	86.9	RXRA		rs10881578	G	715	0.5665	0.2564	0.02749									rs10881578	G	457	-0.4845	0.281	0.08539
9	137237295	rs4917353	2	0.834	0.8335	-0.0371	-0.1073	0.0044	87.66	RXRA		rs4917353	T	735	0.3935	0.233	0.09168									rs4917353	T	461	-0.6279	0.2729	0.02185
9	137237661	rs4917354	2	0.8861	0.8583	-0.0253	-0.0929	0.0035	88.29	RXRA		rs4917354	A	735	0.4187	0.2327	0.07239									rs4917354	A	463	-0.6225	0.2699	0.02154
9	137246897	rs944858	2	0.07049	0.3192	1.2172	1.127	0.095	64.13	RXRA		rs944858	G	733	2.209	0.8976	0.01409									rs944858	G	462	-0.05591	1.017	0.9562
9	137252786	rs7871655	2	0.416	0.9206	0.1571	0.0637	0.0011	90.64	RXRA		rs7871655	C	730	0.6938	0.2535	0.006366									rs7871655	C	463	-0.5856	0.2982	0.05017
9	137256078	rs10881582	2	0.2737	0.5977	-0.2111	-0.3006	0.0037	88.16	RXRA		rs10881582	A	731	0.2571	0.2513	0.3068									rs10881582	A	454	-0.8824	0.3009	0.003527
9	137266704	rs7039190	2	0.02076	0.02076	-0.8744	-0.8744	0.6125	0	RXRA		rs7039190	C	735	-0.6942	0.5191	0.1815									rs7039190	C	462	-1.078	0.5519	0.05134
9	137287629	rs11103473	2	0.1089	0.439	-0.2694	-0.3124	0.0172	82.38	RXRA		rs11103473	A	735	0.08219	0.2237	0.7135									rs11103473	A	463	-0.7253	0.2547	0.004599
9	137290768	rs11103633	2	0.1692	0.1692	-0.6195	-0.6195	0.4584	0	RXRA		rs11103633	A	735	-0.2732	0.649	0.6739									rs11103633	A	463	-0.9419	0.6262	0.1332
9	137302631	rs3132296	2	0.4092	0.5918	-0.1449	-0.1863	0.0507	73.82	RXRA		rs3132296	G	735	0.1468	0.2305	0.5243									rs3132296	G	463	-0.5488	0.2712	0.04357
9	137304915	rs3118529	2	0.3282	0.5394	-0.1711	-0.2148	0.0485	74.32	RXRA		rs3118529	G	734	0.1204	0.229	0.5991									rs3118529	G	461	-0.5802	0.2713	0.03298
9	137311400	rs4240705	2	0.6952	0.6952	-0.0685	-0.0685	0.3331	0	RXRA		rs4240705	G	735	0.07236	0.2275	0.7506									rs4240705	G	463	-0.2718	0.2733	0.3206
9	137312828	rs6537944	2	0.889	0.889	-0.0421	-0.0421	0.7823	0	RXRA		rs6537944	G	729	0.03418	0.4087	0.9334									rs6537944	G	462	-0.1331	0.4465	0.7658
9	137318178	rs3118571	2	0.1881	0.1881	-0.2279	-0.2279	0.4141	0	RXRA		rs3118571	G	724	-0.1057	0.2288	0.6441									rs3118571	G	459	-0.3915	0.2648	0.14
9	137326408	rs877954	2	0.2486	0.296	-0.2039	-0.2114	0.2549	22.84	RXRA		rs877954	A	734	-0.03282	0.232	0.8876									rs877954	A	463	-0.4405	0.2728	0.107
9	137328216	rs1805347	2	0.9897	0.9191	-0.0059	-0.067	0.1504	51.64	RXRA		rs1805347	A	735	0.5377	0.5899	0.3623									rs1805347	A	463	-0.7862	0.7068	0.2666
9	137333228	rs4842196	2	0.2515	0.2515	-0.2213	-0.2213	0.6922	0	RXRA		rs4842196	C	735	-0.2867	0.254	0.2594									rs4842196	C	463	-0.132	0.2969	0.6568
9	137334089	rs748964	2	0.4612	0.4612	-0.1777	-0.1777	0.7324	0	RXRA		rs748964	C	732	-0.1037	0.324	0.749									rs748964	C	462	-0.2696	0.3611	0.4557
9	137335521	rs3118523	2	0.2646	0.2646	-0.2348	-0.2348	0.5729	0	RXRA		rs3118523	G	735	-0.129	0.2819	0.6474									rs3118523	G	462	-0.3679	0.3163	0.2455
9	137340513	rs9409929	2	0.7559	0.7676	-0.0526	-0.0687	0.1723	46.32	RXRA		rs9409929	A	733	0.1459	0.223	0.513									rs9409929	A	459	-0.3209	0.2593	0.2164
9	137341498	rs3132288	2	0.4752	0.6081	0.1182	0.1063	0.2143	35.14	RXRA		rs3132288	G	735	0.2926	0.2171	0.178									rs3132288	G	463	-0.1242	0.256	0.6279
10	88410251	rs10887636	2	0.9884	0.9884	-0.0043	-0.0043	0.3671	0	OPN4		rs10887636	A	734	-0.2634	0.413	0.5237									rs10887636	A	463	0.2721	0.4266	0.5239
10	88411451	rs2675688	2	0.618	0.618	-0.0873	-0.0873	0.6489	0	OPN4		rs2675688	A	727	-0.1567	0.2321	0.4999									rs2675688	A	462	0.00425	0.2666	0.9873
10	88414212	rs2736690	2	0.5416	0.5416	-0.1081	-0.1081	0.7497	0	OPN4		rs2736690	A	715	-0.1578	0.2359	0.5037									rs2736690	A	455	-0.0439	0.268	0.8699
10	88414569	rs2675703	2	0.2003	0.4299	-0.3036	-0.3584	0.0587	72.01	OPN4 P10L		rs2675703	A	723	0.07485	0.3103	0.8095									rs2675703	A	461	-0.8342	0.3674	0.02364
10	88417724	rs10788521	2	0.1949	0.3343	0.2291	0.221	0.1965	40.05	OPN4		rs10788521	A	735	0.438	0.2396	0.06791									rs10788521	A	463	-0.02034	0.2618	0.9381
10	88421997	rs2675698	2	0.344	0.589	-0.223	-0.2865	0.0261	79.81	OPN4		rs2675698	A	734	0.2279	0.3108	0.4637									rs2675698	A	463	-0.833	0.3615	0.02166
10	88426042	rs3740341	2	0.7552	0.7878	0.0738	0.1283	0.0466	74.74	OPN4		rs3740341	A	735	-0.3301	0.3119	0.2902									rs3740341	A	462	0.6234	0.3638	0.08724
10	88430968	rs2803560	2	0.5583	0.5583	-0.1022	-0.1022	0.6408	0	OPN4		rs2803560	A	735	-0.1734	0.2319	0.455									rs2803560	A	463	-0.009111	0.265	0.9726
10	88431526	rs11202117	2	0.9509	0.9351	-0.012	0.0292	0.0692	69.72	OPN4		rs11202117	G	735	-0.3122	0.2556	0.2223									rs11202117	G	463	0.4065	0.3018	0.1787
10	88435549	rs10788524	2	0.09851	0.09851	-0.2684	-0.2684	0.4921	0	OPN4		rs10788524	A	735	-0.1683	0.2182	0.441									rs10788524	A	463	-0.3928	0.2433	0.1072
10	88435818	rs2803566	2	0.4292	0.4292	-0.1341	-0.1341	0.6362	0	OPN4		rs2803566	A	734	-0.2011	0.221	0.3631									rs2803566	A	462	-0.038	0.2647	0.8859
10	94921065	rs4918664	2	0.8834	0.8834	0.0361	0.0361	0.909	0	AIM		rs4918664	G	730	0.01217	0.3228	0.9699									rs4918664	G	537	0.06914	0.3797	0.8556
10	115239602	rs734241	2	0.2792	0.2792	-0.3254	-0.3254	0.6678	0	AIM		rs734241	A	732	-0.2048	0.4115	0.6189									rs734241	A	536	-0.4635	0.4404	0.2931
11	13278027	rs10766066	2	0.9438	0.9438	0.001	0.001	0.8085	0	ARNTL																														rs10766066	1191	-0.002264	0.01967	0.9084		rs10766066	1423	0.004679	0.02083
11	13289344	rs34369393	2	0.9577	0.9577	-0.0007	-0.0007	0.8267	0	ARNTL																														rs34369393	1209	-0.003338	0.01768	0.8502		rs34369393	1433	0.002307	0.01876
11	13293248	rs10832012	2	0.8918	0.8918	0.002	0.002	0.6534	0	ARNTL																														rs10832012	1205	0.008028	0.01978	0.6849		rs10832012	1430	-0.004988	0.02119
11	13293979	rs7109016	2	0.7875	0.7875	0.0038	0.0038	0.9409	0	ARNTL																														rs7109016	1207	0.004725	0.01914	0.805		rs7109016	1430	0.00266	0.02026
11	13294268	rs900144	2	0.996	0.996	0.0001	0.0001	0.8333	0	ARNTL																														rs900144	1209	-0.002485	0.01767	0.8882		rs900144	1432	0.00294	0.01877
11	13296561	rs11022742	2	0.456	0.6087	0.1394	0.1655	0.0858	66.11	ARNTL		rs11022742	G	732	-0.1447	0.2496	0.5622									rs11022742	G	458	0.5025	0.2822	0.07562
11	13301921	rs1481892	2	0.9952	0.9952	-0.0001	-0.0001	0.8077	0	ARNTL																														rs1481892	1209	0.00311	0.01919	0.8712		rs1481892	1433	-0.003716	0.02046
11	13306311	rs4414197	2	0.8643	0.8643	0.0024	0.0024	0.896	0	ARNTL																														rs4414197	1209	0.004101	0.01916	0.8305		rs4414197	1433	0.0004434	0.0204
11	13306648	rs4146387	2	0.6963	0.6963	0.0159	0.0159	0.9024	0	ARNTL																														rs4146387	1209	0.02077	0.05692	0.7153		rs4146387	1433	0.01078	0.05825
11	13307095	rs4757141	2	0.8938	0.8938	0.0019	0.0019	0.8527	0	ARNTL																														rs4757141	1209	0.004418	0.01969	0.8225		rs4757141	1431	-0.0009252	0.021
11	13307594	rs11022750	2	0.9164	0.9164	0.0015	0.0015	0.9194	0	ARNTL																														rs11022750	1209	0.002866	0.01966	0.8841		rs11022750	1433	-4.35e-05	0.02099
11	13310854	rs11022753	2	0.9923	0.9923	0.0001	0.0001	0.8107	0	ARNTL																														rs11022753	1209	0.00336	0.01969	0.8645		rs11022753	1433	-0.003546	0.02106
11	13313213	rs10766071	2	0.8972	0.8972	0.058	0.058	0.482	0	ARNTL		rs10766071	G	735	0.3409	0.6025	0.5717									rs10766071	G	463	-0.2934	0.6714	0.6623
11	13314307	rs12290622	2	0.778	0.778	0.0039	0.0039	0.9314	0	ARNTL																														rs12290622	1209	0.00507	0.01915	0.7912		rs12290622	1432	0.002657	0.02049
11	13314426	rs7934480	2	0.5831	0.5831	0.0221	0.0221	0.9458	0	ARNTL																														rs7934480	1208	0.01956	0.05522	0.7232		rs7934480	1433	0.02505	0.05897
11	13314782	rs7925101	2	0.5812	0.5812	0.0222	0.0222	0.9478	0	ARNTL																														rs7925101	1209	0.01976	0.05521	0.7204		rs7925101	1433	0.02505	0.05897
11	13317964	rs10766073	2	0.8387	0.8387	-0.0029	-0.0029	0.9442	0	ARNTL																														rs10766073	1209	-0.003848	0.01958	0.8442		rs10766073	1433	-0.001841	0.02096
11	13318139	rs7950226	4	0.7776	0.7776	0.0037	0.0037	0.4004	0	ARNTL		rs7950226	A	735	0.1253	0.2225	0.5733									rs7950226	A	463	0.3408	0.2469	0.1681									rs7950226	1185	0.01329	0.01808	0.4624		rs7950226	1406	-0.00963	0.01886
11	13318431	rs7951393	2	0.6379	0.6379	0.0066	0.0066	0.8635	0	ARNTL																														rs7951393	1208	0.004315	0.0192	0.8222		rs7951393	1432	0.009127	0.02038
11	13318753	rs10732458	2	0.5445	0.5445	-0.326	-0.326	0.538	0	ARNTL		rs10732458	A	734	-0.01165	0.7415	0.9875									rs10732458	A	461	-0.6751	0.7815	0.3881
11	13319490	rs1871835	2	0.4622	0.4622	-0.3946	-0.3946	0.6245	0	ARNTL		rs1871835	G	734	-0.1468	0.7378	0.8424									rs1871835	G	463	-0.6731	0.7821	0.3899
11	13319838	rs6486116	2	0.5544	0.5544	0.0083	0.0083	0.6543	0	ARNTL																														rs6486116	1208	0.002332	0.0193	0.9039		rs6486116	1432	0.01489	0.02035
11	13321343	rs10832020	2	0.6424	0.6424	0.1056	0.1056	0.752	0	ARNTL		rs10832020	G	735	0.04013	0.3077	0.8963									rs10832020	G	463	0.1845	0.3377	0.585
11	13323498	rs7114573	2	0.7004	0.7004	0.0054	0.0054	0.6583	0	ARNTL																														rs7114573	1205	-0.0005352	0.0193	0.9779		rs7114573	1433	0.01181	0.02017
11	13324530	rs10832021	2	0.6618	0.6618	0.0061	0.0061	0.6256	0	ARNTL																														rs10832021	1209	-0.0003944	0.01936	0.9838		rs10832021	1432	0.01329	0.02029
11	13325695	rs4757142	2	0.6371	0.6371	-0.0062	-0.0062	0.8198	0	ARNTL																														rs4757142	1200	-0.00338	0.01797	0.8508		rs4757142	1424	-0.009362	0.01915
11	13326775	rs11022759	2	0.8539	0.8539	0.0573	0.0573	0.9403	0	ARNTL		rs11022759	A	735	0.08004	0.4348	0.854									rs11022759	A	462	0.03342	0.4453	0.9402
11	13328632	rs11022761	2	0.8972	0.8972	-0.0035	-0.0035	0.4695	0	ARNTL																														rs11022761	1209	-0.02173	0.03679	0.5549		rs11022761	1433	0.01701	0.03893
11	13329139	rs4757143	4	0.5436	0.5436	-0.0115	-0.0115	0.6632	0	ARNTL		rs4757143	G	734	0.05084	0.3165	0.8724									rs4757143	G	463	0.3788	0.3334	0.2566									rs4757143	1209	-0.0201	0.02574	0.435		rs4757143	1433	-0.004501	0.02799
11	13331226	rs4757144	2	0.03018	0.03018	0.349	0.349	0.7373	0	ARNTL		rs4757144	G	734	0.2993	0.2189	0.172									rs4757144	G	463	0.4077	0.2377	0.08698
11	13335926	rs11022762	2	0.6978	0.6978	-0.0051	-0.0051	0.6763	0	ARNTL																														rs11022762	1209	-0.01018	0.0179	0.5698		rs11022762	1432	0.0007931	0.01924
11	13337828	rs2166693	2	0.2536	0.2536	0.0435	0.0435	0.9003	0	ARNTL																														rs2166693	1209	0.03918	0.05156	0.4475		rs2166693	1433	0.04878	0.05664
11	13345115	rs11022765	2	0.9592	0.9592	-0.0007	-0.0007	0.7891	0	ARNTL																														rs11022765	1207	-0.004491	0.02026	0.8246		rs11022765	1432	0.003356	0.02122
11	13345593	rs9633835	2	0.7151	0.7151	-0.0049	-0.0049	0.7972	0	ARNTL																														rs9633835	1207	-0.001614	0.01831	0.9298		rs9633835	1431	-0.008454	0.01932
11	13346294	rs11824092	2	0.5748	0.5748	-0.0075	-0.0075	0.3342	0	ARNTL																														rs11824092	1203	-0.01925	0.01805	0.2865		rs11824092	1424	0.006519	0.01965
11	13350747	rs7924734	2	0.06283	0.06283	0.3528	0.3528	0.7416	0	ARNTL		rs7924734	G	732	0.2984	0.2514	0.2357									rs7924734	G	463	0.4247	0.2889	0.1422
11	13352405	rs11022769	2	0.6002	0.6002	0.0077	0.0077	0.4437	0	ARNTL																														rs11022769	1198	-0.002854	0.02006	0.8869		rs11022769	1407	0.01959	0.02136
11	13354364	rs16912743	2	0.9456	0.9456	0.0018	0.0018	0.6659	0	ARNTL																														rs16912743	1209	-0.008582	0.0358	0.8106		rs16912743	1433	0.01442	0.03944
11	13356030	rs7947951	2	0.3007	0.3007	0.0143	0.0143	0.9498	0	ARNTL																														rs7947951	1209	0.01505	0.01871	0.4212		rs7947951	1433	0.01331	0.02034
11	13357183	rs10832027	2	0.5731	0.5731	0.1003	0.1003	0.7438	0	ARNTL		rs10832027	G	734	0.04871	0.2379	0.8378									rs10832027	G	463	0.1659	0.2683	0.5366
11	13362291	rs16912751	4	0.8682	0.8682	0.0047	0.0047	0.9413	0	ARNTL		rs16912751	G	733	-0.01806	0.5409	0.9734									rs16912751	G	463	0.04163	0.6068	0.9453									rs16912751	1206	-0.01154	0.03848	0.7644		rs16912751	1431	0.024	0.042
11	13364200	rs1562438	2	0.7402	0.7402	0.0047	0.0047	0.8995	0	ARNTL																														rs1562438	1208	0.006386	0.01939	0.742		rs1562438	1430	0.002775	0.02103
11	13364413	rs1562437	2	0.3527	0.3527	0.3944	0.3944	0.3352	0	ARNTL		rs1562437	A	735	0.7934	0.5929	0.1813									rs1562437	A	463	-0.0247	0.6076	0.9676
11	13364712	rs1026071	2	0.8078	0.8078	0.0034	0.0034	0.7942	0	ARNTL																														rs1026071	1209	1.94e-05	0.01932	0.9992		rs1026071	1433	0.007433	0.02084
11	13364744	rs1026070	2	0.6089	0.6089	0.0149	0.0149	0.8459	0	ARNTL																														rs1026070	1203	0.009557	0.04013	0.8118		rs1026070	1427	0.02091	0.04243
11	13366722	rs12421530	4	0.2783	0.2783	0.0143	0.0143	0.7292	0	ARNTL		rs12421530	G	735	0.07583	0.232	0.7438									rs12421530	G	463	0.2464	0.2446	0.3144									rs12421530	1204	0.006572	0.01782	0.7124		rs12421530	1430	0.02167	0.01964
11	13367031	rs4757146	2	0.3239	0.3476	0.3899	0.3895	0.2941	9.15	ARNTL		rs4757146	G	735	0.7999	0.5558	0.1505									rs4757146	G	463	-0.02953	0.5622	0.9581
11	13367750	rs3816360	2	0.2846	0.2846	0.0145	0.0145	0.6518	0	ARNTL																														rs3816360	1204	0.008838	0.01851	0.6332		rs3816360	1430	0.02112	0.01995
11	13373764	rs11022775	4	0.785	0.785	0.0067	0.0067	0.5983	0	ARNTL		rs11022775	A	733	-0.09774	0.4029	0.8084									rs11022775	A	463	-0.06956	0.4217	0.8691									rs11022775	1201	0.03708	0.03329	0.2656		rs11022775	1426	-0.02921	0.03695
11	13379788	rs2290036	2	0.5059	0.5359	-0.0151	-0.0153	0.2746	16.22	ARNTL																														rs2290036	1209	0.008127	0.03105	0.7936		rs2290036	1433	-0.04148	0.03313
11	13379973	rs2290037	4	0.09906	0.09906	-0.0465	-0.0465	0.7977	0	ARNTL		rs2290037	G	735	-0.5419	0.501	0.2798									rs2290037	G	463	0.04605	0.5293	0.9307									rs2290037	1209	-0.04339	0.03927	0.2694		rs2290037	1433	-0.04711	0.04074
11	13383682	rs1868049	2	0.9325	0.9918	0.0015	0.0004	0.0423	75.74	ARNTL																														rs1868049	1209	0.03639	0.02481	0.1427		rs1868049	1432	-0.03637	0.02586
11	13385316	rs3789327	2	0.2284	0.5064	0.1978	0.2255	0.0398	76.33	ARNTL		rs3789327	G	718	-0.1054	0.2207	0.6333									rs3789327	G	450	0.5735	0.2457	0.02004
11	13390860	rs11022778	4	0.2503	0.2503	0.016	0.016	0.6316	0	ARNTL		rs11022778	C	735	0.08791	0.2271	0.6987									rs11022778	C	463	0.3266	0.2607	0.2108									rs11022778	1205	0.008837	0.01945	0.6496		rs11022778	1430	0.02127	0.0201
11	13391472	rs3816358	2	0.2827	0.5765	-0.2951	-0.2782	0.07	69.54	ARNTL		rs3816358	A	731	-0.7691	0.3793	0.04293									rs3816358	A	462	0.2274	0.3982	0.5682
11	13396952	rs10766079	2	0.8444	0.9758	0.0035	0.0012	0.0318	78.31	ARNTL																														rs10766079	1208	0.03903	0.02436	0.1094		rs10766079	1433	-0.03799	0.02633
11	13397878	rs2278749	2	0.21	0.21	-0.2657	-0.2657	0.4881	0	ARNTL		rs2278749	A	733	-0.395	0.2823	0.1621									rs2278749	A	462	-0.09868	0.3209	0.7586
11	13398608	rs12363415	2	0.09142	0.09142	-0.0276	-0.0276	0.7494	0	ARNTL																														rs12363415	1208	-0.03262	0.0227	0.1509		rs12363415	1433	-0.02217	0.02355
11	13399791	rs10832030	2	0.1013	0.1013	0.3516	0.3516	0.5057	0	ARNTL		rs10832030	A	735	0.4897	0.2985	0.1013									rs10832030	A	463	0.204	0.3085	0.5089
11	13400837	rs17452009	2	0.825	0.825	0.0997	0.0997	0.6106	0	ARNTL		rs17452009	C	735	0.3279	0.6357	0.6061									rs17452009	C	463	-0.1313	0.6396	0.8374
11	13402409	rs11022781	2	0.8945	0.8945	-0.0017	-0.0017	0.9905	0	ARNTL																														rs11022781	1207	-0.001831	0.01739	0.9161		rs11022781	1433	-0.001526	0.01873
11	13407184	rs2290034	2	0.1147	0.1147	-0.341	-0.341	0.6205	0	ARNTL		rs2290034	A	735	-0.4343	0.2868	0.1304									rs2290034	A	463	-0.2182	0.329	0.5075
11	13407771	rs2290035	2	0.07988	0.08269	0.2874	0.2871	0.3133	1.63	ARNTL		rs2290035	T	735	0.4383	0.2221	0.04877									rs2290035	T	463	0.106	0.2435	0.6636
11	13409798	rs1044432	2	0.2033	0.2033	-0.0213	-0.0213	0.5731	0	ARNTL & BTBD10																														rs1044432	1209	-0.0303	0.02314	0.1906		rs1044432	1433	-0.01141	0.02426
11	13409843	rs1044431	2	0.1827	0.1827	-0.0224	-0.0224	0.6756	0	ARNTL & BTBD10																														rs1044431	1206	-0.02915	0.02327	0.2105		rs1044431	1429	-0.01505	0.02436
11	13410371	rs17452383	2	0.01941	0.06212	0.5568	0.541	0.2272	31.44	ARNTL & BTBD10		rs17452383	G	735	0.7985	0.3111	0.01046									rs17452383	G	463	0.2144	0.3703	0.5629
11	13411344	rs10832032	2	0.6947	0.6947	-0.005	-0.005	0.8763	0	ARNTL & BTBD10																														rs10832032	1204	-0.006878	0.01749	0.6942		rs10832032	1431	-0.002885	0.01877
11	13411534	rs11022785	2	0.8319	0.8615	-0.0039	-0.0058	0.0713	69.25	ARNTL & BTBD10																														rs11022785	1209	0.02658	0.02495	0.287		rs11022785	1433	-0.03985	0.0271
11	13429821	rs7116636	2	0.2072	0.2072	-0.0211	-0.0211	0.5357	0	ARNTL & BTBD10																														rs7116636	1209	-0.03098	0.02312	0.1806		rs7116636	1433	-0.01024	0.02423
11	18053545	rs10488683	2	0.8622	0.8622	-0.0298	-0.0298	0.3936	0	TPH1		rs10488683	G	718	0.1028	0.2315	0.6572									rs10488683	G	462	-0.1914	0.2556	0.4542
11	18055304	rs211105	2	0.5081	0.7472	0.1253	0.1061	0.0831	66.69	TPH1		rs211105	C	735	0.4259	0.2568	0.09767									rs211105	C	462	-0.2328	0.2803	0.4068
11	18056360	rs17721739	2	0.9638	0.914	0.0095	0.0625	0.0062	86.67	TPH1		rs17721739	G	735	-0.5082	0.2827	0.07263									rs17721739	G	463	0.6495	0.3143	0.03932
11	18058341	rs211107	2	0.9102	0.9766	0.0188	0.0072	0.141	53.86	TPH1		rs211107	A	735	0.244	0.2264	0.2815									rs211107	A	463	-0.2494	0.2471	0.3134
11	18063977	rs623580	2	0.4008	0.8739	-0.1466	-0.09	0.0012	90.4	TPH1		rs623580	A	734	-0.6508	0.2342	0.005606									rs623580	A	463	0.4829	0.2617	0.06569
11	18072273	rs1079785	2	0.3761	0.4381	0.1441	0.1484	0.2409	27.3	TPH1		rs1079785	A	735	-0.03208	0.2216	0.885									rs1079785	A	463	0.3512	0.2402	0.1443
11	45864323	rs7121775	2	0.6064	0.6064	0.1	0.1	0.4694	0	CRY2		rs7121775	G	735	-0.02429	0.2593	0.9254									rs7121775	G	463	0.2588	0.293	0.3776
11	45870177	rs10838524	2	0.5466	0.5466	0.1008	0.1008	0.8813	0	CRY2		rs10838524	A	733	0.123	0.2238	0.5827									rs10838524	A	463	0.07272	0.2515	0.7726
11	45873091	rs11605924	2	0.4544	0.4544	0.1238	0.1238	0.7683	0	CRY2		rs11605924	A	735	0.1673	0.2218	0.4508									rs11605924	A	461	0.06916	0.2486	0.781
11	45874980	rs12284956	2	0.3214	0.3214	-0.5032	-0.5032	0.6167	0	CRY2		rs12284956	G	735	-0.7824	0.7541	0.2998									rs12284956	G	463	-0.2721	0.686	0.6918
11	45903194	rs10838527	2	0.1028	0.3331	0.5261	0.4911	0.1177	59.14	CRY2		rs10838527	G	735	0.9749	0.4316	0.02418									rs10838527	G	463	-0.04102	0.4852	0.9327
11	45903613	rs2292910	2	0.7385	0.7385	0.0583	0.0583	0.6408	0	CRY2		rs2292910	A	734	-0.0166	0.2372	0.9442									rs2292910	A	463	0.1469	0.258	0.5693
11	45904477	rs6798	2	0.5375	0.5375	-0.1757	-0.1757	0.9181	0	CRY2		rs6798	A	729	-0.2038	0.3951	0.6061									rs6798	A	463	-0.1452	0.4111	0.7241
11	45905605	rs3824872	2	0.9327	0.9113	-0.0182	-0.032	0.1849	43.11	CRY2		rs3824872	A	735	0.2379	0.2898	0.4119									rs3824872	A	463	-0.3384	0.324	0.2968
11	45906830	rs1554338	2	0.9538	0.9538	-0.0191	-0.0191	0.6998	0	CRY2		rs1554338	G	733	0.1019	0.4549	0.8229									rs1554338	G	461	-0.1524	0.4776	0.7498
11	45913652	rs1533614	2	0.3255	0.3255	-0.3684	-0.3684	0.8033	0	CRY2		rs1533614	A	735	-0.454	0.5085	0.3722									rs1533614	A	463	-0.2667	0.5541	0.6305
11	92698427	rs10830962	2	0.5465	0.5985	0.0998	0.1067	0.2224	32.84	MTNR1B		rs10830962	C	734	-0.08238	0.2229	0.7118									rs10830962	C	461	0.3237	0.2471	0.1909
11	92701596	rs4753426	2	0.1755	0.1755	-0.2238	-0.2238	0.9318	0	MTNR1B		rs4753426	G	735	-0.236	0.218	0.2795									rs4753426	A	463	-0.2074	0.2532	0.413
11	92708710	rs10830963	2	0.1349	0.1349	0.2791	0.2791	0.6379	0	MTNR1B		rs10830963	G	735	0.2024	0.2478	0.4141									rs10830963	G	463	0.3797	0.2838	0.1815
11	92713507	rs3781638	2	0.9954	0.9188	0.0009	-0.0319	0.0562	72.57	MTNR1B		rs3781638	C	735	0.2688	0.2145	0.2105									rs3781638	C	463	-0.3574	0.2481	0.1504
12	6947732	rs3759348	2	0.4823	0.6033	-0.1252	-0.1426	0.1255	57.39	GNB3		rs3759348	A	734	0.1192	0.2392	0.6183									rs3759348	A	463	-0.4302	0.2672	0.1081
12	6947800	rs4963517	2	0.4799	0.7278	-0.1203	-0.0996	0.0945	64.23	GNB3		rs4963517	A	735	-0.3746	0.2283	0.1012									rs4963517	A	463	0.1983	0.2555	0.4379
12	6948028	rs4963516	2	0.61	0.7857	0.1237	0.105	0.1122	60.36	GNB3		rs4963516	C	734	0.4793	0.3301	0.147									rs4963516	C	462	-0.2938	0.3577	0.4119
12	6948692	rs1047776	2	0.6694	0.8239	-0.0739	-0.057	0.1416	53.72	GNB3		rs1047776	A	702	-0.2989	0.2311	0.1962									rs1047776	A	451	0.2141	0.2615	0.4135
12	6948899	rs5440	2	0.7773	0.7773	-0.0456	-0.0456	0.9403	0	GNB3		rs5440	A	735	-0.05659	0.218	0.7953									rs5440	A	463	-0.03234	0.2397	0.8927
12	6965740	rs2238114	2	0.9413	0.9413	-0.0126	-0.0126	0.583	0	GNB3		rs2238114	A	735	0.07103	0.2294	0.7569									rs2238114	A	463	-0.1186	0.2582	0.6463
12	26269047	rs2343072	4	0.1741	0.1741	0.0221	0.0221	0.6176	0	BHLHE41 = DEC2		rs2343072	T	735	0.003113	0.2901	0.9914									rs2343072	T	463	-0.345	0.3394	0.3099									rs2343072	1209	0.03535	0.02269	0.1195		rs2343072	1433	0.009827	0.02351
12	26272824	rs10842678	4	0.5498	0.5498	0.0077	0.0077	0.9214	0	BHLHE41 = DEC2		rs10842678	A	735	-0.1083	0.2342	0.6439									rs10842678	A	462	-0.1138	0.2502	0.6494									rs10842678	1201	0.009216	0.01794	0.6076		rs10842678	1412	0.007547	0.01879
12	26273088	rs1048155	2	0.5736	0.5736	-0.0961	-0.0961	0.9641	0	BHLHE41 = DEC2		rs1048155	G	735	-0.08889	0.2345	0.7047									rs1048155	G	462	-0.1043	0.2493	0.6759
12	26278444	rs3809140	2	0.3989	0.3989	-0.1727	-0.1727	0.8364	0	BHLHE41 = DEC2		rs3809140	A	735	-0.2085	0.2683	0.4374									rs3809140	A	463	-0.1228	0.3165	0.6981
12	26280714	rs10431216	2	0.2666	0.2666	-0.2405	-0.2405	0.9726	0	BHLHE41 = DEC2		rs10431216	C	735	-0.2342	0.2836	0.4092									rs10431216	C	463	-0.2493	0.3351	0.4573
12	26285006	rs7955074	2	0.8169	0.8169	0.1046	0.1046	0.5126	0	BHLHE41 = DEC2		rs7955074	G	733	-0.1807	0.6275	0.7735									rs7955074	G	463	0.4111	0.6505	0.5277
12	26285545	rs7358598	4	0.2213	0.3873	-0.0347	-0.0362	0.2397	28.74	BHLHE41 = DEC2		rs7358598	A	735	-0.4807	0.5261	0.3612									rs7358598	A	463	0.1203	0.632	0.8491									rs7358598	1209	-0.08712	0.04051	0.03173		rs7358598	1433	0.0183	0.03999
12	27553566	rs1037921	2	0.3228	0.3228	0.3976	0.3976	0.5827	0	ARNTL2		rs1037921	G	734	0.5785	0.5197	0.266									rs1037921	G	463	0.1277	0.6348	0.8407
12	56805848	rs937117	2	0.1851	0.1851	-0.5794	-0.5794	0.8121	0	TIMELESS		rs937117	G	735	-0.4784	0.6096	0.4328									rs937117	G	462	-0.6864	0.6275	0.2745
12	56815281	rs2291738	2	0.6623	0.7099	-0.0707	-0.0656	0.2781	15	TIMELESS		rs2291738	G	734	-0.2157	0.2099	0.3044									rs2291738	G	460	0.1417	0.254	0.5772
12	56825311	rs774033	2	0.2292	0.3454	0.1954	0.1857	0.2292	30.82	TIMELESS		rs774033	A	735	0.3617	0.2134	0.09054									rs774033	A	463	-0.03423	0.2508	0.8915
12	56833873	rs11610921	2	0.08718	0.08718	0.2777	0.2777	0.4529	0	TIMELESS		rs11610921	A	735	0.3821	0.2138	0.07435									rs11610921	A	463	0.1355	0.2495	0.5874
12	56846490	rs1082214	2	0.05858	0.05858	-0.6611	-0.6611	0.6747	0	TIMELESS		rs1082214	A	734	-0.8004	0.482	0.09724									rs1082214	A	463	-0.5066	0.5077	0.3189
12	58256714	rs10877030	2	0.7872	0.7872	-0.0471	-0.0471	0.6333	0	AIM		rs10877030	G	731	-0.1231	0.2362	0.6025									rs10877030	G	535	0.04387	0.2583	0.8652
12	107378724	rs4640029	2	0.004234	0.02263	0.465	0.4705	0.2049	37.77	CRY1		rs4640029	A	733	0.273	0.2222	0.2196									rs4640029	A	463	0.6862	0.2385	0.004192
12	107378845	rs714359	2	0.2405	0.2405	0.0182	0.0182	0.7276	0	CRY1																														rs714359	1196	0.02305	0.02085	0.2691		rs714359	1421	0.01219	0.02318
12	107380162	rs2374655	2	0.4259	0.4259	-0.3043	-0.3043	0.5414	0	CRY1		rs2374655	G	735	-0.0832	0.5264	0.8745									rs2374655	G	463	-0.5507	0.5557	0.3222
12	107380411	rs2374656	2	0.6124	0.6124	-0.0158	-0.0158	0.6832	0	CRY1																														rs2374656	1197	-0.003256	0.04382	0.9408		rs2374656	1427	-0.02873	0.04445
12	107380452	rs12821586	2	0.2578	0.2578	0.029	0.029	0.8367	0	CRY1																														rs12821586	1209	0.03368	0.03418	0.3247		rs12821586	1433	0.02302	0.03881
12	107381140	rs2287161	2	0.9625	0.9907	-0.0074	0.0024	0.186	42.83	CRY1		rs2287161	G	735	-0.1935	0.2109	0.3593									rs2287161	G	544	0.2245	0.2354	0.3405
12	107381560	rs10861683	2	0.6352	0.6352	0.0808	0.0808	0.3903	0	CRY1		rs10861683	A	734	-0.05664	0.2337	0.8086									rs10861683	A	463	0.2366	0.2488	0.3421
12	107382182	rs10861685	2	0.5702	0.5702	-0.1422	-0.1422	0.6657	0	CRY1		rs10861685	G	735	-0.2253	0.3158	0.4757									rs10861685	G	462	-0.001215	0.4114	0.9976
12	107387055	rs3741891	2	0.4401	0.4401	-0.3194	-0.3194	0.6908	0	CRY1		rs3741891	A	735	-0.1548	0.5852	0.7914									rs3741891	A	463	-0.4839	0.585	0.4086
12	107387163	rs3741892	2	0.8778	0.8778	0.002	0.002	0.4257	0	CRY1																														rs3741892	1209	-0.007893	0.01802	0.6614		rs3741892	1433	0.01292	0.01892
12	107394048	rs10861688	2	0.04415	0.04415	-0.0326	-0.0326	0.63	0	CRY1																														rs10861688	1209	-0.02538	0.02215	0.2521		rs10861688	1433	-0.04105	0.02382
12	107411577	rs11615815	2	0.8592	0.8592	0.0061	0.0061	0.7679	0	CRY1																														rs11615815	1209	0.01607	0.04817	0.7387		rs11615815	1433	-0.004159	0.04876
12	107411605	rs1921126	2	0.7716	0.7716	0.0038	0.0038	0.7834	0	CRY1																														rs1921126	1209	0.0003971	0.01803	0.9824		rs1921126	1433	0.007608	0.01906
12	107412509	rs6539299	2	0.7583	0.9266	-0.0149	-0.0095	0.0326	78.11	CRY1																														rs6539299	1200	-0.1114	0.06611	0.09233		rs6539299	1426	0.09535	0.07063
12	107426172	rs7303842	2	0.9127	0.9127	0.0038	0.0038	0.7157	0	CRY1																														rs7303842	1209	0.01607	0.04817	0.7387		rs7303842	1433	-0.008944	0.04896
12	107435405	rs1017168	2	0.3795	0.3795	0.1477	0.1477	0.5517	0	CRY1		rs1017168	A	735	0.05571	0.2284	0.8074									rs1017168	A	462	0.2565	0.2483	0.3022
12	107446582	rs2888896	2	0.8891	0.8891	0.0018	0.0018	0.7388	0	CRY1																														rs2888896	1209	-0.002333	0.01821	0.8981		rs2888896	1431	0.006497	0.01922
12	107446841	rs4081670	2	0.8338	0.8338	0.0028	0.0028	0.7357	0	CRY1																														rs4081670	1209	-0.00145	0.0182	0.9365		rs4081670	1432	0.007488	0.01923
12	107452785	rs11113179	2	0.1801	0.1801	0.0297	0.0297	0.4789	0	CRY1																														rs11113179	1209	0.04422	0.03018	0.1431		rs11113179	1433	0.01271	0.0327
12	107468261	rs11113181	4	0.03805	0.03805	-0.0337	-0.0337	0.8382	0	CRY1		rs11113181	G	735	0.1989	0.2952	0.5006									rs11113181	G	461	0.1098	0.312	0.725									rs11113181	1207	-0.03322	0.02221	0.135		rs11113181	1431	-0.03655	0.02392
12	107468935	rs4616135	2	0.9492	0.9492	0.0022	0.0022	0.7523	0	CRY1																														rs4616135	1209	0.01255	0.04733	0.791		rs4616135	1433	-0.008944	0.04896
12	107468968	rs17289712	2	0.7626	0.7675	-0.0092	-0.0091	0.3114	2.4	CRY1																														rs17289712	1208	-0.03677	0.04081	0.3678		rs17289712	1433	0.02506	0.04545
12	107472206	rs10778526	2	0.3474	0.3474	0.1526	0.1526	0.609	0	CRY1		rs10778526	T	734	0.07756	0.2189	0.7232									rs10778526	T	463	0.2446	0.2423	0.3133
12	107473962	rs10778528	2	0.7917	0.7917	0.0035	0.0035	0.8052	0	CRY1																														rs10778528	1209	0.0003971	0.01803	0.9824		rs10778528	1433	0.006861	0.01902
12	107488186	rs8192433	2	0.7526	0.7526	0.0041	0.0041	0.3937	0	CRY1																														rs8192433	1200	-0.006565	0.01811	0.7169		rs8192433	1423	0.01576	0.0189
12	107489686	rs4482128	2	0.8583	0.8583	-0.0062	-0.0062	0.7497	0	CRY1																														rs4482128	1205	0.004479	0.04812	0.9258		rs4482128	1429	-0.01763	0.04986
12	107505640	rs10861709	2	0.6434	0.6434	0.0061	0.0061	0.353	0	CRY1																														rs10861709	1200	-0.005572	0.01819	0.7595		rs10861709	1422	0.0189	0.01906
12	117730340	rs7977109	2	0.07827	0.3561	0.2948	0.3295	0.0343	77.68	NOS1		rs7977109	G	735	-0.01773	0.2232	0.9367									rs7977109	G	463	0.6966	0.2531	0.006153
13	42579985	rs2166624	2	0.09383	0.09383	-0.2832	-0.2832	0.9324	0	AIM		rs2166624	A	732	-0.2964	0.2295	0.197									rs2166624	A	529	-0.2676	0.2499	0.2849
13	58904313	rs10492604	2	0.1471	0.1471	0.3181	0.3181	0.9483	0	sleep		rs10492604	G	735	0.3052	0.2962	0.3032									rs10492604	G	463	0.3338	0.3266	0.3073
14	74250715	rs12878166	2	0.3591	0.3591	-0.1507	-0.1507	0.7646	0	AIM		rs12878166	T	728	-0.1944	0.2197	0.3765									rs12878166	T	531	-0.09526	0.2477	0.7007
15	60781513	rs3743266	2	0.4773	0.587	-0.0095	-0.0106	0.1453	52.86	RORA																														rs3743266	1207	0.007975	0.01799	0.6576		rs3743266	1430	-0.03127	0.02006
15	60784609	rs7165874	2	0.1534	0.1534	-0.0184	-0.0184	0.3499	0	RORA																														rs7165874	1209	-0.007362	0.01752	0.6744		rs7165874	1433	-0.03159	0.0191
15	60792942	rs7183916	2	0.432	0.432	-0.0125	-0.0125	0.6857	0	RORA																														rs7183916	1191	-0.01816	0.02119	0.3917		rs7183916	1413	-0.005193	0.02404
15	60799909	rs17270188	2	0.04312	0.1297	0.0268	0.0276	0.1707	46.71	RORA																														rs17270188	1209	0.01028	0.01794	0.5669		rs17270188	1431	0.04678	0.0197
15	60800145	rs17191442	2	0.3101	0.3101	-0.0215	-0.0215	0.8046	0	RORA																														rs17191442	1206	-0.02624	0.02849	0.3572		rs17191442	1431	-0.01568	0.03179
15	60806185	rs4775276	4	0.1164	0.1164	-0.0201	-0.0201	0.6578	0	RORA		rs4775276	A	735	-0.07093	0.2175	0.7444									rs4775276	A	463	0.1645	0.2656	0.536									rs4775276	1209	-0.008148	0.01746	0.6409		rs4775276	1433	-0.03481	0.01898
15	60813272	rs12905435	2	0.6652	0.6652	0.0811	0.0811	0.554	0	RORA		rs12905435	A	735	-0.01962	0.2533	0.9383									rs12905435	A	463	0.2034	0.279	0.4662
15	60815440	rs10438338	2	0.3983	0.3983	-0.0109	-0.0109	0.5336	0	RORA																														rs10438338	1209	-0.003431	0.01763	0.8458		rs10438338	1430	-0.01955	0.01896
15	60818086	rs12914584	2	0.9865	0.9865	0.0002	0.0002	0.6098	0	RORA																														rs12914584	1186	-0.006619	0.01993	0.7399		rs12914584	1416	0.008444	0.02177
15	60820809	rs1898413	2	0.3318	0.3318	-0.0126	-0.0126	0.497	0	RORA																														rs1898413	1209	-0.004418	0.01768	0.8028		rs1898413	1433	-0.02208	0.01907
15	60821000	rs3743265	4	0.31	0.5499	-0.019	-0.0177	0.2098	33.75	RORA		rs3743265	G	735	0.4971	0.3376	0.1414									rs3743265	G	463	-0.01182	0.3599	0.9738									rs3743265	1207	0.005449	0.02582	0.8329		rs3743265	1431	-0.05026	0.02748
15	60823303	rs10519051	2	0.3334	0.4997	-0.0181	-0.0192	0.1293	56.54	RORA																														rs10519051	1203	0.008427	0.02565	0.7426		rs10519051	1425	-0.04857	0.02746
15	60824601	rs17191463	2	0.3238	0.4093	-0.0184	-0.0188	0.223	32.65	RORA																														rs17191463	1209	0.003249	0.02582	0.8999		rs17191463	1433	-0.04237	0.02711
15	60825776	rs920205	2	0.3958	0.3958	0.1453	0.1453	0.9242	0	RORA		rs920205	G	735	0.1309	0.2283	0.5665									rs920205	G	463	0.1637	0.2584	0.5267
15	60833824	rs11635975	2	0.4265	0.4265	-0.0102	-0.0102	0.4871	0	RORA																														rs11635975	1208	-0.001994	0.01752	0.9094		rs11635975	1433	-0.01996	0.01901
15	60844164	rs12439380	2	0.3788	0.3788	-0.0145	-0.0145	0.5603	0	RORA																														rs12439380	1208	-0.005578	0.02245	0.8038		rs12439380	1431	-0.02479	0.02417
15	60844847	rs17191491	2	0.1511	0.1511	0.0184	0.0184	0.5457	0	RORA																														rs17191491	1209	0.01125	0.01743	0.5188		rs17191491	1433	0.02678	0.01889
15	60847183	rs10431795	2	0.9379	0.9725	0.0131	-0.0084	0.1505	51.63	RORA		rs10431795	A	732	0.2164	0.2195	0.3244									rs10431795	A	461	-0.2735	0.2606	0.2945
15	60856696	rs8036966	2	0.4839	0.5864	0.0141	0.0134	0.2228	32.71	RORA																														rs8036966	1208	0.03658	0.02731	0.1806		rs8036966	1427	-0.01273	0.02984
15	60861075	rs2162069	2	0.6523	0.8059	0.0098	0.0082	0.1231	57.93	RORA																														rs2162069	1208	0.04067	0.02953	0.1686		rs2162069	1432	-0.02642	0.03196
15	60861368	rs16942767	2	0.7336	0.7346	-0.0102	-0.0104	0.3105	2.77	RORA																														rs16942767	1209	0.01659	0.04009	0.6792		rs16942767	1431	-0.045	0.04562
15	60862344	rs11633266	2	0.7142	0.7272	0.005	0.0049	0.3019	6.18	RORA																														rs11633266	1202	0.01781	0.01843	0.3341		rs11633266	1422	-0.01042	0.0202
15	60862962	rs8041381	2	0.9015	0.9015	-0.0216	-0.0216	0.9924	0	RORA		rs8041381	G	735	-0.02308	0.2344	0.9216									rs8041381	G	463	-0.01972	0.2608	0.9398
15	60867129	rs16942772	2	0.7209	0.7209	-0.0107	-0.0107	0.3865	0	RORA																														rs16942772	1209	0.01216	0.03982	0.7602		rs16942772	1433	-0.03993	0.04509
15	60867388	rs16942775	2	0.2101	0.2213	0.0265	0.0264	0.3069	4.23	RORA																														rs16942775	1175	0.04657	0.02886	0.1068		rs16942775	1404	0.003238	0.03107
15	60867545	rs7169364	2	0.7307	0.7307	0.0051	0.0051	0.8469	0	RORA																														rs7169364	1209	0.007753	0.02015	0.7004		rs7169364	1433	0.001953	0.02227
15	60868321	rs2414678	2	0.5021	0.5021	0.0137	0.0137	0.3234	0	RORA																														rs2414678	1207	0.03248	0.02789	0.2445		rs2414678	1429	-0.007858	0.02985
15	60870667	rs340008	2	0.615	0.615	-0.015	-0.015	0.3418	0	RORA																														rs340008	1198	0.01088	0.04047	0.7881		rs340008	1420	-0.04621	0.04438
15	60872868	rs7166772	2	0.8468	0.8468	0.006	0.006	0.6558	0	RORA																														rs7166772	1208	0.01965	0.04366	0.6527		rs7166772	1431	-0.008144	0.04452
15	60878217	rs340006	2	0.9577	0.9376	-0.0015	-0.0026	0.2325	29.84	RORA																														rs340006	1209	0.02845	0.03767	0.4503		rs340006	1433	-0.0391	0.04222
15	60886816	rs12443044	4	0.7836	0.7836	0.004	0.004	0.5305	0	RORA		rs12443044	A	732	0.1284	0.2451	0.6007									rs12443044	A	458	0.08888	0.2872	0.7571									rs12443044	1209	-0.01531	0.02002	0.4444		rs12443044	1433	0.02467	0.02141
15	60894441	rs8032944	2	0.6896	0.7742	-0.0053	-0.0049	0.1962	40.13	RORA																														rs8032944	1207	-0.02138	0.01814	0.2388		rs8032944	1432	0.01272	0.01916
15	60895223	rs7172348	2	0.8355	0.9014	-0.0032	-0.0025	0.1947	40.53	RORA																														rs7172348	1209	-0.02148	0.02088	0.3037		rs7172348	1431	0.01862	0.02281
15	60895636	rs2113943	2	0.9726	0.9726	0.0058	0.0058	0.9678	0	RORA		rs2113943	G	735	-0.0002904	0.2273	0.999									rs2113943	G	463	0.01349	0.2548	0.9578
15	60905458	rs11635265	2	0.5789	0.633	0.1155	0.1275	0.2012	38.79	RORA		rs11635265	A	731	-0.1212	0.2785	0.6636									rs11635265	A	463	0.4142	0.3129	0.1862
15	60910223	rs3784611	2	0.5039	0.5039	0.02	0.02	0.5741	0	RORA																														rs3784611	1202	0.004291	0.04104	0.9168		rs3784611	1417	0.03807	0.04391
15	60913505	rs339992	4	0.5518	0.5806	-0.0121	-0.013	0.3391	10.76	RORA		rs339992	G	735	-0.6285	0.3603	0.08147									rs339992	G	459	-0.2209	0.3748	0.556									rs339992	1207	-0.003036	0.02826	0.9145		rs339992	1433	-0.01642	0.0293
15	60917275	rs28724570	2	0.5221	0.5221	-0.0082	-0.0082	0.6798	0	RORA																														rs28724570	1209	-0.01299	0.01727	0.4523		rs28724570	1432	-0.002305	0.01929
15	60923429	rs1657792	2	0.6461	0.6461	0.0059	0.0059	0.6347	0	RORA																														rs1657792	1209	0.01132	0.01718	0.5101		rs1657792	1433	-0.0009593	0.01931
15	60931242	rs12592002	2	0.4332	0.4917	0.01	0.0098	0.269	18.17	RORA																														rs12592002	1208	0.02274	0.01721	0.1867		rs12592002	1432	-0.005771	0.01921
15	60931256	rs12594561	2	0.7693	0.7953	0.0038	0.0036	0.2832	13.15	RORA																														rs12594561	1207	0.0163	0.0174	0.3491		rs12594561	1433	-0.01156	0.01927
15	60932837	rs11071547	2	0.6899	0.6899	0.068	0.068	0.6668	0	RORA		rs11071547	A	734	0.001987	0.2291	0.9931									rs11071547	A	463	0.1495	0.2547	0.5576
15	60934318	rs11071548	2	0.8	0.8507	0.0033	0.0028	0.2449	26.05	RORA																														rs11071548	1209	0.01664	0.01726	0.3353		rs11071548	1433	-0.01347	0.0193
15	60937924	rs4775282	2	0.9109	0.9906	-0.0015	-0.0003	0.065	70.63	RORA																														rs4775282	1209	-0.02478	0.01848	0.1802		rs4775282	1433	0.0252	0.0198
15	60938216	rs339976	4	0.6266	0.9098	-0.0077	-0.0034	0.1268	47.43	RORA		rs339976	C	733	0.6532	0.2874	0.02334									rs339976	C	463	-0.1834	0.2969	0.5372									rs339976	1208	-0.01263	0.02116	0.5508		rs339976	1433	-0.004812	0.02397
15	60943845	rs9806453	2	0.8915	0.9744	-0.0018	-0.0008	0.0698	69.59	RORA																														rs9806453	1208	-0.02463	0.01836	0.1799		rs9806453	1431	0.02398	0.01953
15	60945015	rs17237318	2	0.6706	0.6706	0.007	0.007	0.3621	0	RORA																														rs17237318	1209	0.02064	0.0222	0.3529		rs17237318	1433	-0.009279	0.02418
15	60948377	rs9630427	2	0.7427	0.7427	-0.0042	-0.0042	0.4155	0	RORA																														rs9630427	1208	0.005266	0.01743	0.7626		rs9630427	1430	-0.01591	0.0193
15	60951444	rs16942900	2	0.8243	0.8243	0.0041	0.0041	0.5657	0	RORA																														rs16942900	1209	0.0139	0.02517	0.5809		rs16942900	1433	-0.00746	0.02737
15	60954024	rs972531	2	0.7609	0.7609	-0.004	-0.004	0.7134	0	RORA																														rs972531	1198	0.0004323	0.01788	0.9807		rs972531	1421	-0.009278	0.01948
15	60959006	rs339973	2	0.4027	0.4027	-0.0113	-0.0113	0.773	0	RORA																														rs339973	1209	-0.007677	0.01828	0.6746		rs339973	1433	-0.01546	0.01984
15	60959051	rs339972	2	0.3476	0.3476	-0.0146	-0.0146	0.9842	0	RORA																														rs339972	1201	-0.01429	0.02081	0.4924		rs339972	1427	-0.01491	0.02326
15	60959089	rs7166370	2	0.6791	0.6791	0.0054	0.0054	0.3952	0	RORA																														rs7166370	1200	-0.005037	0.01787	0.7781		rs7166370	1416	0.01712	0.01897
15	60964845	rs1657797	2	0.2887	0.2887	-0.0163	-0.0163	0.9362	0	RORA																														rs1657797	1209	-0.01524	0.0207	0.4617		rs1657797	1433	-0.01772	0.02307
15	60967850	rs1364822	2	0.7749	0.7749	0.0051	0.0051	0.8349	0	RORA																														rs1364822	1209	0.008645	0.02461	0.7254		rs1364822	1433	0.001127	0.02637
15	60977974	rs9920661	2	0.6748	0.6748	0.096	0.096	0.9692	0	RORA		rs9920661	C	735	0.08814	0.3063	0.7736									rs9920661	C	463	0.1059	0.3441	0.7585
15	60984270	rs12916690	2	0.57	0.57	-0.0089	-0.0089	0.3568	0	RORA																														rs12916690	1196	-0.02182	0.021	0.2988		rs12916690	1427	0.007054	0.02326
15	60987230	rs4775287	2	0.8443	0.8443	-0.0027	-0.0027	0.7592	0	RORA																														rs4775287	1209	0.001282	0.01915	0.9467		rs4775287	1433	-0.007287	0.02036
15	60987505	rs8040332	2	0.7062	0.8689	0.0075	0.0053	0.1058	61.77	RORA																														rs8040332	1199	0.03619	0.0266	0.1739		rs8040332	1415	-0.02823	0.02965
15	60987957	rs8042370	2	0.4639	0.4712	-0.1417	-0.143	0.3051	4.91	RORA		rs8042370	A	735	0.03052	0.2561	0.9052									rs8042370	A	463	-0.3701	0.295	0.2103
15	60990883	rs12438414	2	0.7243	0.8593	-0.0056	-0.0043	0.1235	57.85	RORA																														rs12438414	1199	-0.02776	0.02135	0.1938		rs12438414	1427	0.02094	0.02332
15	60997068	rs13329075	2	0.8015	0.8015	-0.0063	-0.0063	0.4236	0	RORA																														rs13329075	1205	-0.0236	0.03306	0.4754		rs13329075	1433	0.01681	0.03818
15	61000033	rs7180727	2	0.9155	0.9155	0.0027	0.0027	0.6386	0	RORA																														rs7180727	1194	-0.007804	0.03363	0.8165		rs7180727	1424	0.01601	0.03795
15	61000663	rs4774371	2	0.4579	0.4579	-0.0111	-0.0111	0.6728	0	RORA																														rs4774371	1209	-0.01673	0.02002	0.4036		rs4774371	1429	-0.003984	0.02259
15	61007130	rs1030347	2	0.6322	0.7067	-0.0833	-0.0765	0.2446	26.13	RORA		rs1030347	A	735	-0.2614	0.2318	0.2599									rs1030347	A	463	0.147	0.2636	0.5773
15	61011271	rs2414680	2	0.03969	0.03969	0.3995	0.3995	0.6127	0	RORA		rs2414680	G	732	0.4875	0.2607	0.06186									rs2414680	G	463	0.2897	0.2911	0.3203
15	61028876	rs4775289	2	0.9671	0.9671	0.0068	0.0068	0.6242	0	RORA		rs4775289	A	729	-0.06436	0.2203	0.7703									rs4775289	A	460	0.09925	0.251	0.6927
15	61032335	rs12594992	2	0.8667	0.9139	-0.0594	-0.0465	0.2252	32.01	RORA		rs12594992	A	735	-0.4498	0.4782	0.3472									rs12594992	A	463	0.4116	0.5252	0.4337
15	61039073	rs4775292	2	0.4593	0.4593	0.1256	0.1256	0.9015	0	RORA		rs4775292	A	735	0.144	0.2256	0.5234									rs4775292	A	463	0.1016	0.2577	0.6937
15	61043378	rs8025324	2	0.8908	0.9282	0.0324	0.0246	0.2494	24.63	RORA		rs8025324	A	734	0.2742	0.3158	0.3856									rs8025324	A	463	-0.273	0.3549	0.4421
15	61050404	rs17204402	2	0.1191	0.1191	-0.3375	-0.3375	0.9392	0	RORA		rs17204402	G	732	-0.3236	0.2834	0.254									rs17204402	G	458	-0.3571	0.3357	0.288
15	61060956	rs11071554	2	0.433	0.433	-0.1292	-0.1292	0.9424	0	RORA		rs11071554	G	734	-0.1391	0.2146	0.5169									rs11071554	G	462	-0.1149	0.257	0.6549
15	61078031	rs746241	2	0.1876	0.1876	0.3302	0.3302	0.8466	0	RORA		rs746241	A	735	0.3714	0.3287	0.2589									rs746241	A	463	0.2731	0.3873	0.4812
15	61084728	rs10162630	2	0.6514	0.6514	-0.0749	-0.0749	0.8486	0	RORA		rs10162630	A	735	-0.1015	0.2166	0.6395									rs10162630	A	463	-0.03731	0.2571	0.8847
15	61117865	rs16943172	2	0.7262	0.7262	0.0755	0.0755	0.3201	0	RORA		rs16943172	A	733	-0.1107	0.2856	0.6985									rs16943172	A	463	0.3223	0.3288	0.3274
15	61128781	rs8023252	2	0.1116	0.2934	-0.263	-0.2494	0.1529	51.06	RORA		rs8023252	C	735	-0.4742	0.2217	0.03278									rs8023252	C	463	0.001324	0.248	0.9957
15	61130952	rs3959689	2	0.2069	0.2167	-0.2084	-0.2077	0.3087	3.48	RORA		rs3959689	C	735	-0.3579	0.221	0.1057									rs3959689	C	463	-0.01948	0.2484	0.9375
15	61139680	rs11635577	2	0.5872	0.5872	-0.1305	-0.1305	0.5575	0	RORA		rs11635577	A	735	-0.009852	0.3165	0.9752									rs11635577	A	463	-0.2954	0.3699	0.4249
15	61147329	rs10519084	2	0.5663	0.5663	0.1097	0.1097	0.6978	0	RORA		rs10519084	A	719	0.0474	0.2496	0.8494									rs10519084	A	461	0.1982	0.2976	0.5056
15	61147504	rs11632098	2	0.008265	0.1485	-0.795	-0.7622	0.0808	67.19	RORA		rs11632098	A	711	-1.274	0.4073	0.001835									rs11632098	A	461	-0.2185	0.4468	0.6251
15	61158057	rs7179259	2	0.454	0.454	0.1282	0.1282	0.9959	0	RORA		rs7179259	G	735	0.129	0.2258	0.5679									rs7179259	G	462	0.1272	0.2628	0.6287
15	61165984	rs341365	2	0.6009	0.6009	-0.0958	-0.0958	0.7638	0	RORA		rs341365	A	735	-0.1446	0.2448	0.5549									rs341365	A	462	-0.03383	0.2757	0.9024
15	61172075	rs9806633	2	0.6377	0.6377	-0.0809	-0.0809	0.7496	0	RORA		rs9806633	G	735	-0.03583	0.2223	0.872									rs9806633	G	462	-0.1476	0.2705	0.5856
15	61178032	rs12907550	2	0.9231	0.9231	0.0178	0.0178	0.7712	0	RORA		rs12907550	A	731	-0.02881	0.2446	0.9063									rs12907550	A	463	0.07965	0.2816	0.7774
15	61183702	rs7174236	2	0.6805	0.6805	-0.0911	-0.0911	0.6395	0	RORA		rs7174236	G	733	-0.1828	0.2954	0.5363									rs7174236	G	463	0.02582	0.3334	0.9383
15	61192067	rs17270578	2	0.07221	0.1157	0.4231	0.4185	0.2589	21.56	RORA		rs17270578	G	735	0.6684	0.3203	0.03727									rs17270578	G	463	0.1353	0.3469	0.6967
15	61205992	rs6494231	2	0.4477	0.4477	0.1274	0.1274	0.5142	0	RORA		rs6494231	A	732	0.2223	0.2221	0.3173									rs6494231	A	463	0.00114	0.2562	0.9965
15	61211189	rs8028646	2	0.5651	0.6215	0.1032	0.125	0.163	48.61	RORA		rs8028646	A	735	-0.1062	0.2339	0.6501									rs8028646	A	463	0.4022	0.2795	0.1509
15	61213107	rs2062094	2	0.2105	0.4929	0.2392	0.2108	0.1111	60.61	RORA		rs2062094	G	735	0.5003	0.2517	0.04721									rs2062094	G	463	-0.1156	0.2934	0.6938
15	61213991	rs4547277	2	0.6224	0.6224	0.0841	0.0841	0.5179	0	RORA		rs4547277	G	731	-0.01142	0.2259	0.9597									rs4547277	G	461	0.2118	0.2611	0.4178
15	61230526	rs4775328	2	0.8994	0.8994	-0.0268	-0.0268	0.6131	0	RORA		rs4775328	A	732	-0.1261	0.2888	0.6624									rs4775328	A	463	0.08852	0.3111	0.7761
15	61267732	rs4775339	2	0.3103	0.3103	-0.4787	-0.4787	0.7006	0	RORA		rs4775339	A	733	-0.6492	0.6475	0.3164									rs4775339	A	463	-0.2856	0.689	0.6787
15	61269292	rs6494237	2	0.1959	0.1959	0.2531	0.2531	0.328	0	RORA		rs6494237	G	735	0.07792	0.2653	0.7691									rs6494237	G	463	0.4623	0.2899	0.1114
15	61274433	rs7168987	2	0.2647	0.3798	-0.209	-0.2152	0.1914	41.41	RORA		rs7168987	A	735	0.02111	0.2571	0.9346									rs7168987	A	462	-0.4693	0.2735	0.08688
15	61276786	rs8041793	2	0.0834	0.0834	0.3655	0.3655	0.4796	0	RORA		rs8041793	A	735	0.5	0.2842	0.07896									rs8041793	A	463	0.1999	0.3153	0.5263
15	61277083	rs1949752	2	0.7459	0.7459	0.059	0.059	0.7109	0	RORA		rs1949752	G	730	-0.0005521	0.2427	0.9982									rs1949752	G	459	0.1354	0.275	0.6227
15	61280807	rs7174217	2	0.2937	0.5827	-0.1966	-0.1716	0.0976	63.56	RORA		rs7174217	A	735	-0.4698	0.2495	0.06008									rs7174217	A	463	0.1554	0.2832	0.5836
15	61284409	rs7176717	2	0.8117	0.8117	-0.0406	-0.0406	0.5327	0	RORA		rs7176717	A	735	-0.1345	0.2273	0.5543									rs7176717	A	463	0.07955	0.257	0.757
15	61287573	rs4366665	2	0.5891	0.5891	0.0994	0.0994	0.844	0	RORA		rs4366665	C	732	0.1321	0.248	0.5945									rs4366665	C	459	0.05932	0.2743	0.8289
15	61289153	rs4578590	2	0.03478	0.04971	0.386	0.3895	0.2787	14.78	RORA		rs4578590	A	735	0.2101	0.2446	0.3908									rs4578590	A	463	0.6091	0.2754	0.02748
15	61293512	rs16943472	2	0.002546	0.002546	-0.7261	-0.7261	0.4724	0	RORA		rs16943472	C	735	-0.5665	0.3275	0.08411									rs16943472	C	463	-0.9134	0.3547	0.01033
15	61311718	rs16943506	2	0.9608	0.9608	-0.0146	-0.0146	0.6438	0	RORA		rs16943506	C	734	0.1074	0.3968	0.7867									rs16943506	C	463	-0.1686	0.4459	0.7056
15	61318393	rs10519105	2	0.0523	0.0523	0.6056	0.6056	0.5449	0	RORA		rs10519105	G	735	0.7841	0.4293	0.06823									rs10519105	G	463	0.4056	0.4544	0.3725
15	61335131	rs4775351	2	0.03525	0.03525	0.4777	0.4777	0.6778	0	RORA		rs4775351	G	735	0.5594	0.3002	0.06277									rs4775351	G	463	0.3689	0.3465	0.2875
15	61365615	rs10152411	2	0.9176	0.9745	0.0188	-0.0137	0.0185	81.99	RORA		rs10152411	A	735	0.4081	0.2453	0.09668									rs10152411	A	463	-0.4498	0.2691	0.09531
15	61365678	rs782903	2	0.4041	0.5427	0.1459	0.1619	0.1302	56.34	RORA		rs782903	C	735	-0.09199	0.2352	0.6959									rs782903	C	463	0.4405	0.2617	0.09305
15	61365759	rs10152427	2	0.296	0.296	0.2316	0.2316	0.4483	0	RORA		rs10152427	G	735	0.08885	0.2908	0.7601									rs10152427	G	462	0.4294	0.3423	0.2104
15	61385274	rs1437537	2	0.6647	0.6647	0.0725	0.0725	0.3263	0	RORA		rs1437537	A	734	-0.06867	0.2205	0.7556									rs1437537	A	462	0.2633	0.2564	0.305
15	61388504	rs4775359	2	0.3247	0.5407	0.3	0.2876	0.1229	57.98	RORA		rs4775359	A	735	-0.1916	0.4408	0.664									rs4775359	A	463	0.749	0.4213	0.07608
15	61398017	rs782915	2	0.2739	0.2739	-0.2155	-0.2155	0.5555	0	RORA		rs782915	A	735	-0.3201	0.2651	0.2277									rs782915	A	463	-0.08657	0.2943	0.7688
15	61398185	rs8039380	2	0.1516	0.199	0.3306	0.3401	0.253	23.46	RORA		rs8039380	T	735	0.1045	0.3038	0.7311									rs8039380	T	463	0.6378	0.3541	0.0723
15	61403371	rs782924	2	0.009975	0.009975	-0.788	-0.788	0.6028	0	RORA		rs782924	A	728	-0.6353	0.4238	0.1343									rs782924	A	462	-0.9538	0.4417	0.03134
15	61413462	rs811449	2	0.7168	0.7168	0.0597	0.0597	0.7479	0	RORA		rs811449	G	735	0.1048	0.2163	0.6281									rs811449	G	462	-0.0024	0.2539	0.9925
15	61436282	rs12904761	2	0.7674	0.7674	-0.0593	-0.0593	0.6755	0	RORA		rs12904761	A	731	0.01464	0.2673	0.9563									rs12904761	A	459	-0.1546	0.3034	0.6105
15	61444486	rs4238351	2	0.7758	0.7758	-0.0481	-0.0481	0.4375	0	RORA		rs4238351	A	735	0.06822	0.2258	0.7626									rs4238351	A	462	-0.196	0.2546	0.4418
15	61454389	rs11631763	2	0.9829	0.9897	0.0035	0.0022	0.2965	8.26	RORA		rs11631763	C	735	0.1587	0.2207	0.4725									rs11631763	C	462	-0.1834	0.2422	0.4493
15	61467270	rs4775370	2	0.8846	0.8846	-0.0322	-0.0322	0.8701	0	RORA		rs4775370	A	735	-0.06339	0.2925	0.8285									rs4775370	A	463	0.009916	0.3396	0.9767
15	61467353	rs10152663	2	0.3051	0.3362	-0.1706	-0.1684	0.2931	9.55	RORA		rs10152663	A	734	-0.3244	0.2215	0.1434									rs10152663	A	463	0.02821	0.2518	0.9108
15	61477700	rs12440783	2	0.7362	0.7362	-0.0579	-0.0579	0.9086	0	RORA		rs12440783	A	735	-0.07519	0.2286	0.7423									rs12440783	A	462	-0.03542	0.2602	0.8918
15	61479586	rs17204945	2	0.3515	0.3882	-0.2075	-0.2105	0.2738	16.51	RORA		rs17204945	A	735	0.01887	0.304	0.9505									rs17204945	A	463	-0.47	0.3273	0.1517
15	61491040	rs7177846	2	0.8769	0.8769	0.0254	0.0254	0.7039	0	RORA		rs7177846	G	735	-0.0297	0.2191	0.8922									rs7177846	G	462	0.09612	0.2481	0.6986
15	61509568	rs17303572	2	0.05532	0.05532	0.3229	0.3229	0.7821	0	RORA		rs17303572	A	734	0.2844	0.2186	0.1938									rs17303572	A	463	0.3793	0.2645	0.1522
15	61512161	rs11631786	2	0.6227	0.6227	-0.1208	-0.1208	0.5872	0	RORA		rs11631786	G	735	-0.004355	0.326	0.9893									rs11631786	G	463	-0.2734	0.3732	0.4642
15	61529665	rs8040366	2	0.047	0.1076	0.3777	0.3918	0.2035	38.15	RORA		rs8040366	C	734	0.1701	0.2506	0.4973									rs8040366	C	463	0.6593	0.2919	0.02437
15	68037578	rs11635424	2	0.7868	0.7868	-0.0456	-0.0456	0.6397	0	MAP2K5 (sleep)		rs11635424	A	734	-0.1184	0.2294	0.6058									rs11635424	A	462	0.04007	0.2489	0.8722
15	68072075	rs4489954	2	0.6819	0.6819	-0.072	-0.072	0.7042	0	MAP2K5 (sleep)		rs4489954	A	734	-0.1332	0.2384	0.5766									rs4489954	A	462	0.0007245	0.26	0.9978
15	68072275	rs3784709	2	0.7248	0.7518	-0.0605	-0.0586	0.2807	14.07	MAP2K5 (sleep)		rs3784709	A	735	-0.2332	0.2348	0.321									rs3784709	A	463	0.1382	0.2518	0.5832
15	68095085	rs1026732	2	0.5416	0.5416	-0.104	-0.104	0.4262	0	MAP2K5 (sleep)		rs1026732	A	734	-0.2306	0.2331	0.3228									rs1026732	A	463	0.04102	0.2494	0.8694
15	68103206	rs6494696	2	0.5545	0.5545	-0.1008	-0.1008	0.3993	0	MAP2K5 (sleep)		rs6494696	G	735	-0.2346	0.233	0.3143									rs6494696	G	463	0.05361	0.2503	0.8305
15	71822830	rs7165479	2	0.9049	0.9049	-0.0195	-0.0195	0.9439	0	selected in error		rs7165479	C	735	-0.009489	0.2166	0.9651									rs7165479	C	463	-0.03269	0.2486	0.8954
17	7484812	rs9901675	2	0.3329	0.3329	0.373	0.373	0.3229	0	FXR2 & CD68		rs9901675	A	735	0.02571	0.5213	0.9607									rs9901675	A	463	0.7905	0.5716	0.1674
17	7491177	rs4227	2	0.413	0.4685	-0.152	-0.1604	0.2354	28.97	FXR2 & MPDU1		rs4227	C	735	0.04126	0.247	0.8674									rs4227	C	463	-0.4032	0.2816	0.1528
17	7491910	rs7211847	2	0.04486	0.04486	-0.3394	-0.3394	0.8673	0	FXR2 & SOX15		rs7211847	A	721	-0.3149	0.2241	0.1605									rs7211847	A	458	-0.372	0.2581	0.1503
17	7499382	rs858526	2	0.6178	0.6523	0.0844	0.0818	0.2836	13.04	FXR2		rs858526	A	733	0.2471	0.2272	0.2771									rs858526	A	463	-0.1177	0.2532	0.6421
17	8041014	rs7221412	2	0.4476	0.5694	-0.1231	-0.1352	0.1442	53.1	PER1		rs7221412	G	735	0.09203	0.2191	0.6746									rs7221412	G	462	-0.3837	0.2411	0.1122
17	8048283	rs2735611	2	0.3418	0.3418	-0.2097	-0.2097	0.4475	0	PER1		rs2735611	G	735	-0.3639	0.2998	0.2252									rs2735611	G	463	-0.02757	0.3259	0.9326
17	8048985	rs3027188	2	0.4982	0.4982	-0.1513	-0.1513	0.8152	0	PER1		rs3027188	C	734	-0.1996	0.3042	0.5118									rs3027188	C	463	-0.09483	0.3292	0.7734
17	8056606	rs2518023	2	0.8521	0.8521	-0.0504	-0.0504	0.7356	0	PER1		rs2518023	A	734	0.02988	0.3601	0.9339									rs2518023	A	463	-0.1543	0.4096	0.7066
17	8062583	rs1150	2	0.7388	0.7388	0.0586	0.0586	0.4856	0	PER1		rs1150	A	734	-0.05412	0.2389	0.8209									rs1150	A	461	0.192	0.2598	0.4604
17	38216522	rs7502966	2	0.6809	0.6809	-0.0705	-0.0705	0.4054	0	THRA & NR1D1		rs7502966	G	718	-0.1925	0.2256	0.3938									rs7502966	G	457	0.09637	0.2639	0.7152
17	38221108	rs1568400	2	0.927	0.927	-0.0175	-0.0175	0.4032	0	THRA & NR1D1		rs1568400	G	734	-0.1633	0.2584	0.5277									rs1568400	G	462	0.1567	0.2824	0.5792
17	38231376	rs1879265	2	0.63	0.63	0.0881	0.0881	0.4349	0	THRA & NR1D1		rs1879265	A	735	0.2087	0.2394	0.3835									rs1879265	A	463	-0.08117	0.2837	0.7749
17	38253212	rs2314339	2	0.02996	0.02996	0.5062	0.5062	0.3964	0	NR1D1		rs2314339	A	734	0.339	0.3054	0.2674									rs2314339	A	463	0.7401	0.3612	0.04105
17	38254492	rs2071427	2	0.1921	0.1921	0.2483	0.2483	0.7048	0	NR1D1		rs2071427	A	734	0.1853	0.2528	0.4637									rs2071427	A	463	0.3309	0.2894	0.2534
17	38254689	rs2269457	2	0.6039	0.7387	-0.0997	-0.0841	0.1928	41.04	NR1D1		rs2269457	G	734	-0.3147	0.2533	0.2145									rs2269457	G	463	0.1914	0.2947	0.5163
17	38460375	rs2120200	2	0.1983	0.1983	0.3656	0.3656	0.5343	0	RARA		rs2120200	G	735	0.5335	0.3921	0.174									rs2120200	G	463	0.1798	0.4125	0.663
17	38496320	rs2715553	2	0.07582	0.07582	0.2855	0.2855	0.366	0	RARA		rs2715553	G	734	0.1523	0.2181	0.4853									rs2715553	G	463	0.4441	0.238	0.06271
17	53332497	rs17817797	2	0.8143	0.8143	-0.1066	-0.1066	0.4273	0	HLF		rs17817797	A	735	-0.4232	0.6041	0.4838									rs17817797	A	463	0.3032	0.6872	0.6593
17	53335828	rs1477143	2	0.3643	0.8588	0.1743	0.0917	0.0084	85.61	HLF		rs1477143	A	728	0.5935	0.2494	0.0176									rs1477143	A	460	-0.4379	0.3014	0.147
17	53337271	rs8068991	2	0.02877	0.02948	-0.6034	-0.6031	0.3156	0.72	HLF		rs8068991	G	735	-0.8353	0.3599	0.02055									rs8068991	G	463	-0.2726	0.4299	0.5262
17	53340408	rs4550511	2	0.08014	0.2305	-1.0412	-0.9762	0.1759	45.41	HLF		rs4550511	A	734	-1.716	0.7763	0.02736									rs4550511	A	463	-0.08018	0.9264	0.9311
17	53347953	rs4794558	2	0.6196	0.6196	0.082	0.082	0.5559	0	HLF		rs4794558	A	733	0.001659	0.2142	0.9938									rs4794558	A	459	0.1998	0.2594	0.4415
17	53351545	rs9910340	2	0.4419	0.4419	0.3224	0.3224	0.4132	0	HLF		rs9910340	A	734	0.5942	0.5349	0.267									rs9910340	A	462	-0.1104	0.6749	0.8702
17	53354795	rs7218159	2	0.7395	0.7395	0.0653	0.0653	0.4262	0	HLF		rs7218159	C	734	-0.07076	0.2605	0.786									rs7218159	C	463	0.245	0.2993	0.4135
17	53356126	rs4617927	2	0.5353	0.5353	-0.0989	-0.0989	0.4357	0	HLF		rs4617927	A	734	0.00905	0.2112	0.9658									rs4617927	A	462	-0.2421	0.2433	0.3203
17	53357305	rs11654125	2	0.7879	0.7879	0.0524	0.0524	0.5227	0	HLF		rs11654125	A	735	-0.0595	0.2618	0.8203									rs11654125	A	463	0.1908	0.2912	0.5126
17	53360264	rs3829577	2	0.3688	0.3709	-0.1434	-0.1436	0.3145	1.16	HLF		rs3829577	G	734	-0.002972	0.212	0.9888									rs3829577	G	462	-0.3268	0.2423	0.1781
17	53360687	rs9911895	2	0.639	0.639	0.1111	0.1111	0.3818	0	HLF		rs9911895	A	735	0.289	0.3122	0.3548									rs9911895	A	462	-0.1299	0.3633	0.7209
17	53363808	rs7223718	2	0.3576	0.3576	0.1522	0.1522	0.5416	0	HLF		rs7223718	G	735	0.238	0.2171	0.2733									rs7223718	G	463	0.03335	0.2555	0.8962
17	53365172	rs3794748	2	0.4675	0.4675	-0.1198	-0.1198	0.4347	0	HLF		rs3794748	A	735	-0.2288	0.216	0.29									rs3794748	A	463	0.03231	0.2551	0.8993
17	53367223	rs955734	2	0.9407	0.9363	-0.0141	-0.0162	0.2849	12.54	HLF		rs955734	A	735	0.1725	0.2576	0.5033									rs955734	A	463	-0.2341	0.2797	0.4029
17	53371843	rs6504958	2	0.4626	0.6417	0.1207	0.109	0.1553	50.47	HLF		rs6504958	C	735	0.3322	0.2217	0.1345									rs6504958	C	463	-0.137	0.2447	0.5758
17	53373550	rs11079159	2	0.8779	0.8779	-0.0276	-0.0276	0.4042	0	HLF		rs11079159	A	733	-0.1551	0.2361	0.5113									rs11079159	A	463	0.1492	0.2781	0.5918
17	53379856	rs12601052	2	0.3693	0.3693	0.2438	0.2438	0.5667	0	HLF		rs12601052	A	735	0.3831	0.3645	0.2936									rs12601052	A	462	0.07007	0.407	0.8634
17	53381510	rs3829578	2	0.6285	0.6285	-0.08	-0.08	0.8731	0	HLF		rs3829578	A	734	-0.1018	0.2144	0.635									rs3829578	A	462	-0.04802	0.2596	0.8533
17	53385499	rs8079998	2	0.4648	0.4648	0.1214	0.1214	0.6268	0	HLF		rs8079998	G	733	0.05085	0.2206	0.8178									rs8079998	G	463	0.2139	0.2525	0.3973
17	53387877	rs17817923	2	0.7231	0.7316	0.0615	0.0655	0.2724	16.98	HLF		rs17817923	T	731	-0.1069	0.2316	0.6444									rs17817923	T	462	0.2768	0.2619	0.291
17	53400110	rs12940636	2	0.7534	0.7534	-0.0539	-0.0539	0.3716	0	HLF		rs12940636	G	735	-0.1869	0.2272	0.411									rs12940636	G	463	0.123	0.2621	0.639
17	53403755	rs1477142	2	0.6843	0.6843	-0.0701	-0.0701	0.7882	0	HLF		rs1477142	A	734	-0.1091	0.2254	0.6285									rs1477142	A	463	-0.01514	0.2675	0.9549
17	53404725	rs11079160	2	0.7305	0.7305	-0.0722	-0.0722	0.6561	0	HLF		rs11079160	A	735	0.01393	0.2852	0.9611									rs11079160	A	463	-0.1733	0.309	0.5751
17	53416460	rs4794566	2	0.6341	0.6987	0.0787	0.0947	0.1414	53.75	HLF		rs4794566	A	735	-0.1366	0.2209	0.5365									rs4794566	A	462	0.3534	0.2495	0.1573
17	53419715	rs10515098	2	0.7934	0.7934	-0.047	-0.047	0.637	0	HLF		rs10515098	C	735	-0.1207	0.2379	0.6121									rs10515098	C	462	0.05023	0.2732	0.8542
17	53568884	rs4471745	2	0.578	0.578	0.1889	0.1889	0.4308	0	AIM		rs4471745	A	726	0.4058	0.4372	0.3536									rs4471745	A	532	-0.1412	0.5394	0.7936
17	74455579	rs11077821	2	0.9863	0.9863	0.0041	0.0041	0.3787	0	AANAT		rs11077821	A	735	-0.1859	0.3214	0.5631									rs11077821	A	463	0.2355	0.3547	0.507
17	74467017	rs8150	2	0.684	0.684	-0.0719	-0.0719	0.4934	0	AANAT & RHBDF2		rs8150	G	735	-0.1855	0.2423	0.4442									rs8150	G	537	0.05679	0.2578	0.8258
17	74468552	rs12942767	2	0.4265	0.4265	0.4047	0.4047	0.5097	0	AANAT & RHBDF2		rs12942767	A	735	0.06783	0.7211	0.9251									rs12942767	A	463	0.7389	0.7183	0.3042
17	80198007	rs9901910	2	0.7635	0.7635	-0.0708	-0.0708	0.4272	0	CSNK1D		rs9901910	G	735	-0.2288	0.3082	0.4581									rs9901910	G	462	0.1502	0.3645	0.6804
17	80208933	rs11653735	2	0.2229	0.3699	0.2772	0.264	0.1974	39.83	CSNK1D		rs11653735	A	734	0.539	0.3049	0.07744									rs11653735	A	461	-0.05117	0.3415	0.881
17	80225545	rs4789846	2	0.8715	0.8715	-0.0383	-0.0383	0.504	0	CSNK1D		rs4789846	A	731	-0.1736	0.3115	0.5776									rs4789846	A	463	0.1465	0.364	0.6875
19	4077096	rs7251928	2	0.3781	0.4405	0.1702	0.1726	0.2466	25.51	AIM		rs7251928	C	723	-0.04413	0.2674	0.869									rs7251928	C	531	0.4037	0.2791	0.1487
19	42728836	rs3810151	2	0.5845	0.5845	0.1518	0.1518	0.3868	0	GSK3A		rs3810151	G	728	-0.05443	0.3659	0.8818									rs3810151	G	458	0.4318	0.4263	0.3117
19	45408836	rs405509	2	0.3519	0.3519	0.151	0.151	0.4681	0	APOE		rs405509	A	732	0.2546	0.2161	0.2391									rs405509	A	463	0.0174	0.2453	0.9435
19	45411941	rs429358	2	0.4497	0.4497	-0.1825	-0.1825	0.478	0	APOE		rs429358	G	731	-0.3378	0.3259	0.3004									rs429358	G	460	0.006502	0.3596	0.9856
19	49136515	rs550455	2	0.4894	0.4894	-0.1272	-0.1272	0.5867	0	DBP		rs550455	G	735	-0.04004	0.244	0.8697									rs550455	G	463	-0.242	0.2801	0.3881
19	49136651	rs12608544	2	0.5108	0.5108	0.2537	0.2537	0.9578	0	DBP		rs12608544	A	735	0.2384	0.4822	0.6211									rs12608544	A	462	0.2809	0.6432	0.6625
19	49138286	rs386551	2	0.5167	0.5167	-0.1192	-0.1192	0.499	0	DBP		rs386551	G	735	-0.01046	0.2442	0.9659									rs386551	G	462	-0.2612	0.2791	0.3498
19	49144790	rs11880333	2	0.5983	0.5983	0.1992	0.1992	0.8631	0	DBP & SEC1		rs11880333	A	735	0.2515	0.4848	0.604									rs11880333	A	463	0.118	0.604	0.8452
20	43280227	rs73598374	2	0.5224	0.5224	-0.2235	-0.2235	0.7493	0	ADA 22G>A (sleep)		rs73598374	A	735	-0.1314	0.4529	0.7718									rs73598374	A	462	-0.3589	0.5492	0.5138
22	38676837	rs11704002	2	0.4779	0.4779	-0.158	-0.158	0.439	0	CSNK1E		rs11704002	A	734	-0.004194	0.2985	0.9888									rs11704002	A	457	-0.3511	0.3344	0.2943
22	38678387	rs17753394	2	0.3469	0.3469	-0.2075	-0.2075	0.4948	0	CSNK1E		rs17753394	C	735	-0.0723	0.2964	0.8074									rs17753394	C	463	-0.3752	0.3302	0.2564
22	38678564	rs135736	2	0.1273	0.1273	0.2654	0.2654	0.581	0	CSNK1E		rs135736	A	735	0.3454	0.2265	0.1278									rs135736	A	463	0.1501	0.2719	0.5811
22	38680361	rs135737	2	0.3489	0.3489	-0.1879	-0.1879	0.8195	0	CSNK1E		rs135737	A	733	-0.2286	0.2684	0.3947									rs135737	A	463	-0.1364	0.302	0.6517
22	38683637	rs135745	2	0.4228	0.5435	0.1317	0.1218	0.2252	32.01	CSNK1E		rs135745	C	735	0.3025	0.2164	0.1626									rs135745	G	463	-0.1008	0.2525	0.6899
22	38689137	rs12484542	2	0.5982	0.5982	0.2362	0.2362	0.9199	0	CSNK1E		rs12484542	A	735	0.2815	0.6357	0.658									rs12484542	A	463	0.1914	0.6319	0.7621
22	38689984	rs5757022	2	0.1561	0.4589	-0.2946	-0.2499	0.1114	60.53	CSNK1E		rs5757022	A	735	-0.5596	0.2662	0.03592									rs5757022	A	463	0.1179	0.3321	0.7227
22	38690698	rs2075983	2	0.1567	0.5276	-0.2735	-0.2249	0.0701	69.51	CSNK1E		rs2075983	A	735	-0.5602	0.2497	0.02515									rs2075983	A	463	0.1531	0.3046	0.6153
22	38690889	rs2075984	2	0.2525	0.2525	0.1885	0.1885	0.6174	0	CSNK1E		rs2075984	A	728	0.2614	0.2201	0.2353									rs2075984	C	457	0.09566	0.2483	0.7002
22	38694373	rs1005473	2	0.2903	0.2903	-0.3657	-0.3657	0.7583	0	CSNK1E		rs1005473	C	735	-0.4543	0.45	0.313									rs1005473	C	463	-0.2379	0.5405	0.6601
22	38701393	rs6001093	2	0.2666	0.6878	-0.2344	-0.1682	0.0523	73.44	CSNK1E		rs6001093	G	735	-0.5635	0.2707	0.03776									rs6001093	G	463	0.275	0.3368	0.4146
22	38703653	rs135757	2	0.2698	0.6553	-0.2119	-0.1626	0.0623	71.23	CSNK1E		rs135757	A	735	-0.5074	0.249	0.04196									rs135757	A	463	0.2221	0.3018	0.4622
22	38715222	rs1997644	2	0.3513	0.3513	-0.1556	-0.1556	0.7547	0	CSNK1E		rs1997644	G	733	-0.2032	0.226	0.3688									rs1997644	G	463	-0.09843	0.2477	0.6913
22	38719189	rs5757037	2	0.7819	0.8112	-0.0477	-0.0447	0.2779	15.04	CSNK1E		rs5757037	A	735	-0.2158	0.2317	0.3518									rs5757037	A	461	0.1601	0.2576	0.5345
22	41697338	rs2024566	2	0.8935	0.9971	-0.0228	0.001	0.1081	61.28	AIM		rs2024566	G	735	-0.2607	0.2258	0.2485									rs2024566	G	525	0.2928	0.2601	0.2608
22	41747717	rs3817999	2	0.2264	0.2264	0.0183	0.0183	0.9027	0	TEF & ZC3H78																														rs3817999	1205	0.01664	0.02028	0.4122		rs3817999	1430	0.02036	0.02269
22	41768625	rs9611566	2	0.3306	0.3306	0.0148	0.0148	0.9564	0	TEF																														rs9611566	1209	0.0155	0.02034	0.4463		rs9611566	1433	0.01383	0.02277
22	41768862	rs5751086	4	0.3151	0.5096	0.0147	0.0166	0.169	40.46	TEF		rs5751086	A	733	-0.06444	0.2394	0.7879									rs5751086	A	461	0.5993	0.2796	0.03259									rs5751086	1209	0.02334	0.0199	0.2411		rs5751086	1433	0.00155	0.02165
22	41776646	rs4822025	3	0.417	0.5326	0.0184	0.1115	0.076	61.2	TEF		rs4822025	C	674	-0.1514	0.252	0.5482									rs4822025	C	451	0.6729	0.3022	0.0265															rs4822025	1433	0.01606	0.02283
22	41777100	rs738499	2	0.2032	0.2032	-0.2307	-0.2307	0.7728	0	TEF		rs738499	C	734	-0.2768	0.2416	0.2524									rs738499	C	463	-0.1713	0.2742	0.5324
22	41787950	rs5758324	2	0.04501	0.2901	0.3779	0.4257	0.0348	77.54	TEF		rs5758324	A	733	0.03693	0.2483	0.8818									rs5758324	A	459	0.8421	0.2897	0.003836
22	41791536	rs2073167	2	0.9075	0.8751	-0.019	-0.0507	0.051	73.74	TEF		rs2073167	G	734	0.2608	0.2178	0.2315									rs2073167	G	462	-0.3848	0.249	0.1229
22	41792601	rs4141433	2	0.8826	0.8826	0.074	0.074	0.8165	0	TEF		rs4141433	G	735	0.1802	0.6788	0.7907									rs4141433	G	463	-0.0534	0.7437	0.9428
22	41797758	rs132902	4	0.1513	0.384	0.0222	0.028	0.091	53.6	TEF		rs132902	G	735	-0.03662	0.2519	0.8844									rs132902	G	463	0.7802	0.2997	0.009542									rs132902	1209	0.02054	0.02078	0.3231		rs132902	1433	0.02011	0.02322
22	41799106	rs132905	2	0.6074	0.6706	0.0996	0.1264	0.1295	56.5	TEF		rs132905	C	735	-0.1508	0.2547	0.554									rs132905	C	463	0.4447	0.299	0.1376
22	44760984	rs1557553	2	0.9481	0.9481	0.0186	0.0186	0.3837	0	AIM		rs1557553	T	732	-0.2298	0.4041	0.5698									rs1557553	T	523	0.2689	0.4056	0.5076
Chr 23 (X non-autosomal region)												Sleep Clinic Males for FMR region							Sleep Clinic females for the FMR1 region							DSPS males linear regression FMR1 region							DSPS females linear association FMR1 region							GenRED males FMR1 region						GenRED females FMR1 region
23	146921052	rs12558130	2	0.4153	0.4378	-0.0166	-0.0197	0.2334	29.57	FMR1																														rs12558130	1202	-0.000653	0.02438	0.9786		rs12558130	1423	-0.05357	0.03712
23	146930214	rs5951835	2	0.2329	0.3683	-0.025	-0.0368	0.0736	68.76	FMR1																														rs5951835	1202	-0.0008955	0.02495	0.9714		rs5951835	1419	-0.08344	0.03881
23	146939004	rs5904793	2	0.6076	0.6076	0.0092	0.0092	0.6875	0	FMR1																														rs5904793	1202	0.004296	0.02162	0.8425		rs5904793	1422	0.01977	0.03182
23	146939795	rs2121749	2	0.3748	0.4562	-0.0097	-0.0156	0.0788	67.62	FMR1																														rs2121749	1202	0.002707	0.01303	0.8355		rs2121749	1424	-0.03951	0.02018
23	146941485	rs752880	2	0.375	0.3838	-0.0183	-0.0192	0.2938	9.26	FMR1																														rs752880	1202	-0.004081	0.02466	0.8686		rs752880	1423	-0.05125	0.03756
23	146948388	rs2084359	2	0.5171	0.518	-0.0133	-0.0143	0.2905	10.51	FMR1																														rs2084359	1202	0.0009244	0.02452	0.9699		rs2084359	1422	-0.04636	0.03741
23	146957880	rs5904647	2	0.2119	0.3606	-0.014	-0.0205	0.0659	70.44	FMR1																														rs5904647	1202	-0.0006473	0.01336	0.9614		rs5904647	1423	-0.04587	0.02064
23	146978713	rs12013169	2	0.3761	0.4004	-0.0156	-0.0186	0.237	28.49	FMR1																														rs12013169	1202	-0.002712	0.02078	0.8962		rs12013169	1421	-0.04942	0.03359
23	146980516	rs25705	2	0.3855	0.4057	-0.0154	-0.018	0.246	25.69	FMR1																														rs25705	1202	-0.002712	0.02078	0.8962		rs25705	1424	-0.04868	0.03374
23	146981632	rs1270101	2	0.5075	0.534	-0.0071	-0.0131	0.0688	69.81	FMR1																														rs1270101	1202	0.00551	0.01269	0.6642		rs1270101	1420	-0.03694	0.01957
23	146991504	rs10521868	4	0.04557	0.04557	0.4697	0.4697	0.7131	0	FMR1		rs10521868	A	473	0.5412	0.6673	0.4178		rs10521868	A	260	1.05	0.7335	0.1534		rs10521868	A	133	1.877	1.092	0.08801		rs10521868	A	328	0.1169	0.4592	0.7993
23	146992306	rs1805420	4	0.008681	0.03378	-0.6174	-0.6396	0.2444	27.93	FMR1		rs1805420	C	475	-2.016	0.7379	0.006539		rs1805420	C	260	-1.623	0.8981	0.07185		rs1805420	C	133	0.9465	1.769	0.5936		rs1805420	C	328	-0.03713	0.6428	0.954
23	146994101	rs28900	4	0.01003	0.2462	-0.5816	-0.6013	0.0052	76.51	FMR1		rs28900	A	475	-2.356	0.7604	0.002064		rs28900	A	259	-2.042	0.728	0.005424		rs28900	A	160	2.585	1.403	0.06724		rs28900	A	378	-0.05276	0.5541	0.9242
23	146994916	rs1805421	4	0.7463	0.6404	0.0641	0.1372	0.1517	43.29	FMR1		rs1805421	G	474	0.1056	0.5452	0.8466		rs1805421	G	260	0.003642	0.5585	0.9948		rs1805421	G	133	0.7508	0.9034	0.4074		rs1805421	G	328	0.003709	0.4376	0.9932
23	147001793	rs971000	4	0.1997	0.8924	-0.1671	0.0387	0.0098	73.64	FMR1		rs971000	G	469	-1.141	0.369	0.002096		rs971000	G	257	0.135	0.3811	0.7234		rs971000	G	133	1.181	0.6697	0.08004		rs971000	G	323	0.1789	0.2926	0.5413
23	147003339	rs25726	4	0.7376	0.6364	0.0664	0.1387	0.153	43.09	FMR1		rs25726	G	475	0.1086	0.5446	0.842		rs25726	G	260	0.003642	0.5585	0.9948		rs25726	G	133	0.7508	0.9034	0.4074		rs25726	G	327	-0.02022	0.4381	0.9632
23	147010320	rs25707	6	0.3549	0.5224	-0.0162	-0.0343	0.032	59.05	FMR1		rs25707	A	475	-1.553	0.58	0.007664		rs25707	A	260	1.408	0.7108	0.0487		rs25707	A	133	-0.1746	1.135	0.878		rs25707	A	328	0.5217	0.4904	0.2882		rs25707	1202	-0.003821	0.0207	0.8536		rs25707	1424	-0.04261	0.03315
23	147010529	rs25708	4	0.01435	0.02087	-0.5763	-0.5784	0.3591	6.8	FMR1		rs25708	A	475	-2.051	0.7377	0.005643		rs25708	A	260	-1.053	0.9806	0.2841		rs25708	A	133	1.857	1.961	0.3455		rs25708	A	328	-0.0149	0.6211	0.9809
23	147010714	rs29280	4	0.04375	0.04375	0.4577	0.4577	0.6929	0	FMR1		rs29280	T	429	0.5527	0.6593	0.4023		rs29280	T	227	1.17	0.6643	0.07962		rs29280	T	161	1.828	1.055	0.08496		rs29280	T	378	0.0239	0.4382	0.9565
23	147012286	rs25699	6	0.2499	0.4224	-0.0121	-0.0295	0.0091	67.35	FMR1		rs25699	G	474	-1.099	0.3662	0.00283		rs25699	G	260	0.1327	0.385	0.7307		rs25699	G	133	0.9921	0.672	0.1423		rs25699	G	328	0.2168	0.2878	0.4519		rs25699	1202	0.002198	0.01261	0.8617		rs25699	1416	-0.04226	0.0193
23	147012604	rs29282	6	0.5378	0.5378	-0.0124	-0.0124	0.424	0	FMR1		rs29282	G	474	0.6917	0.6667	0.3001		rs29282	G	260	0.8856	0.7343	0.2289		rs29282	G	156	1.891	1.008	0.06253		rs29282	G	369	0.2053	0.4528	0.6505		rs29282	1202	-0.01296	0.02509	0.6057		rs29282	1424	-0.02128	0.03371
23	147018146	rs25714	6	0.06616	0.1339	-0.0375	-0.1204	0.0017	74.07	FMR1		rs25714	A	475	-2.308	0.6428	0.0003647		rs25714	A	260	-1.722	0.7024	0.0149		rs25714	A	162	1.835	1.399	0.1915		rs25714	A	379	-0.01491	0.4889	0.9757		rs25714	1200	-0.02586	0.02433	0.288		rs25714	1420	-0.04458	0.03819
23	147022686	rs25702	4	0.0003212	0.03115	-0.7178	-0.7547	0.067	58.1	FMR1		rs25702	A	474	-2.313	0.6432	0.0003563		rs25702	A	260	-1.722	0.7024	0.0149		rs25702	A	152	1.694	1.459	0.2472		rs25702	A	371	-0.2217	0.492	0.6525
23	147031538	rs25704	4	0.1379	0.8273	-0.2074	-0.0681	0.0086	74.29	FMR1		rs25704	A	475	-1.4	0.4026	0.0005533		rs25704	A	260	0.2365	0.4396	0.5911		rs25704	A	133	0.819	0.7602	0.2833		rs25704	A	328	0.2265	0.3159	0.4738
23	147035886	rs6626284	4	0.1629	0.9032	-0.1812	-0.0303	0.0354	65.05	FMR1		rs6626284	G	475	-1.042	0.3633	0.004301		rs6626284	G	260	-0.007945	0.3846	0.9835		rs6626284	G	133	0.9628	0.6718	0.1542		rs6626284	G	327	0.2464	0.2957	0.4053
23	147038290	rs5904817	4	0.8316	0.5164	-0.0276	0.1784	0.0151	71.29	FMR1		rs5904817	G	470	-0.825	0.3637	0.02376		rs5904817	G	260	0.6458	0.3842	0.09398		rs5904817	G	132	0.6551	0.6759	0.3343		rs5904817	G	328	-0.08538	0.2896	0.7683
23	147038929	rs4824234	4	0.08366	0.7112	-0.2286	-0.0876	0.059	59.7	FMR1		rs4824234	G	475	-0.6141	0.3699	0.09758		rs4824234	G	260	0.4982	0.401	0.2152		rs4824234	G	133	0.952	0.6841	0.1665		rs4824234	G	322	-0.3717	0.2921	0.2041
23	147039212	rs6626285	2	0.4274	0.4274	-0.0087	-0.0087	0.3282	0	FMR1																														rs6626285	1202	-0.01575	0.01313	0.2304		rs6626285	1424	0.007692	0.02006
23	147039311	rs12842517	4	0.2562	0.8651	-0.1603	0.0522	0.0139	71.79	FMR1		rs12842517	C	474	-0.6337	0.3854	0.1008		rs12842517	C	260	1.086	0.429	0.01198		rs12842517	C	133	0.5545	0.7196	0.4423		rs12842517	C	327	-0.4268	0.3153	0.1768
23	147040849	rs12013474	2	0.2279	0.2279	-0.0244	-0.0244	0.4581	0	FMR1																														rs12013474	1201	-0.0343	0.02424	0.1572		rs12013474	1422	-0.001655	0.03672
23	147042774	rs5904818	2	0.2668	0.2668	-0.0225	-0.0225	0.3792	0	FMR1																														rs5904818	1202	-0.03419	0.02423	0.1584		rs5904818	1424	0.004559	0.0368
23	147060127	rs6626288	2	0.7752	0.6725	0.0044	0.0153	0.0295	78.9	FMR1 & FMR1NB																														rs6626288	1202	-0.01812	0.01859	0.33		rs6626288	1424	0.05458	0.02774
23	147073135	rs6525868	2	0.3126	0.5712	-0.0105	-0.0081	0.192	41.24	FMR1NB																														rs6525868	1202	-0.0194	0.01242	0.1185		rs6525868	1423	0.009962	0.01877
23	147085148	rs5904833	2	0.2344	0.7652	-0.0139	-0.0071	0.0583	72.11	FMR1NB																														rs5904833	1202	-0.02858	0.01403	0.04192		rs5904833	1424	0.01953	0.02118
23	147085464	rs17320865	2	0.6006	0.5961	0.0082	0.0208	0.0209	81.27	FMR1NB																														rs17320865	1202	-0.01565	0.01875	0.4043		rs17320865	1418	0.06306	0.02844
23	147085619	rs5951757	2	0.1875	0.1875	-0.0266	-0.0266	0.4437	0	FMR1NB																														rs5951757	1202	-0.03649	0.02396	0.1281		rs5951757	1419	-0.002479	0.03738
23	147086039	rs7889692	2	0.1539	0.5648	-0.0324	-0.0226	0.11	60.85	FMR1NB																														rs7889692	1202	-0.05598	0.02709	0.039		rs7889692	1424	0.02345	0.04167
23	147106155	rs6653426	2	0.6694	0.6694	-0.0067	-0.0067	0.6428	0	FMR1NB																														rs6653426	1201	-0.01146	0.01874	0.5411		rs6653426	1423	0.004375	0.02854
23	147108188	rs5904845	2	0.1107	0.1107	-0.0317	-0.0317	0.4346	0	FMR1NB																														rs5904845	1196	-0.04149	0.0235	0.07781		rs5904845	1412	-0.00718	0.03709
23	147109116	rs5904661	2	0.1578	0.1578	-0.0282	-0.0282	0.4696	0	FMR1NB																														rs5904661	1202	-0.0376	0.02383	0.1149		rs5904661	1424	-0.006148	0.03639
23	147117416	rs7051766	2	0.6969	0.6969	0.0104	0.0104	0.4543	0	FMR1NB																														rs7051766	1202	0.02426	0.03256	0.4563		rs7051766	1424	-0.0187	0.04729
23	147117479	rs5904849	2	0.8099	0.8099	-0.0038	-0.0038	0.552	0	FMR1NB																														rs5904849	1201	-0.009846	0.01866	0.5978		rs5904849	1424	0.01036	0.02839
23	147126147	rs5904663	2	0.5132	0.5132	-0.0112	-0.0112	0.7116	0	FMR1NB																														rs5904663	1202	-0.007051	0.02047	0.7306		rs5904663	1423	-0.02086	0.03125
Chr25 (and Chr23) autosomal regions												Sleep Clinic autosomal Chr25 (and Chr23) sexes combined														DSPS autosomal Chr25 (and Chr23) sexes combined
25	1713021	rs6644621	2	0.7164	0.7351	-0.0619	-0.0603	0.2959	8.47	AKAP17A & ASMT		rs6644621	G	728	-0.2224	0.2294	0.3326									rs6644621	G	462	0.1358	0.2546	0.594
25	1720821	rs1128551	2	0.9556	0.9556	0.0092	0.0092	0.3312	0	AKAP17A & ASMT		rs1128551	G	730	-0.131	0.2199	0.5517									rs1128551	G	461	0.1946	0.2528	0.4419
25	1725002	rs5989833	2	0.008566	0.008566	-0.5215	-0.5215	0.5619	0	ASMT		rs5989833	A	734	-0.4274	0.2562	0.09569									rs5989833	A	463	-0.6622	0.3134	0.03517
25	1732824	rs6644777	2	0.6053	0.6053	0.0941	0.0941	0.5807	0	ASMT		rs6644777	A	723	0.1888	0.2501	0.4505									rs6644777	A	460	-0.01268	0.2655	0.9619
25	1733783	rs4446909	2	0.8833	0.9516	0.0278	-0.0286	0.0137	83.55	ASMT		rs4446909	A	728	0.4317	0.2503	0.0851									rs4446909	A	461	-0.5111	0.2891	0.07775
25	1736866	rs7061961	2	0.3525	0.3525	0.2152	0.2152	0.4062	0	ASMT		rs7061961	G	732	0.3876	0.3109	0.2129									rs7061961	G	463	0.0009652	0.3465	0.9978
25	1748581	rs6588807	2	0.9143	0.9143	-0.0186	-0.0186	0.4499	0	ASMT		rs6588807	C	732	0.09102	0.2259	0.6871									rs6588807	C	460	-0.1747	0.2695	0.517
25	1752017	rs4521942	2	0.7113	0.7277	0.1052	0.114	0.2505	24.28	ASMT		rs4521942	A	733	-0.187	0.3813	0.624									rs4521942	A	463	0.4702	0.4262	0.2705
25	1755666	rs5949028	2	0.1086	0.1086	-0.2686	-0.2686	0.7379	0	ASMT		rs5949028	A	734	-0.3161	0.2194	0.1501									rs5949028	A	462	-0.2025	0.259	0.4346
25	1762889	rs4529639	2	0.5998	0.5998	-0.0986	-0.0986	0.844	0	ASMT		rs4529639	A	732	-0.06532	0.2528	0.7961									rs4529639	A	460	-0.1397	0.2809	0.6193
25	1764899	rs5989843	2	0.7022	0.7022	0.0787	0.0787	0.3515	0	ASMT		rs5989843	A	732	0.2349	0.2654	0.3763									rs5989843	A	462	-0.1565	0.3256	0.631
25	1765403	rs5949030	2	0.5726	0.5726	0.0944	0.0944	0.6866	0	ASMT		rs5949030	A	731	0.0343	0.224	0.8783									rs5949030	A	461	0.1702	0.2516	0.4992
[truncated: 1 more columns]

## Sheet: Sleep Clinic Set Test
SLEEP CLINIC SET TEST
SET	NSNP	NSIG	ISIG	EMP1	SNPS
PER3	26	0	0	1	NA
RORC	13	0	0	1	NA
NPAS2	73	10	4	0.3825	rs13026599|rs6542992|rs1867862|rs13394520
PER2	20	0	0	1	NA
BHLHE40	7	0	0	1	NA
NR1D2	7	0	0	1	NA
GSK3B	44	4	1	0.1757	rs2037547
CLOCK	22	0	0	1	NA
MTNR1A	9	0	0	1	NA
PPARGC1B	40	0	0	1	NA
DDC	22	0	0	1	NA
NFIL3	13	0	0	1	NA
RXRA	27	6	3	0.1208	rs7871655|rs944858|rs12339187
OPN4	11	0	0	1	NA
ARNTL	26	3	3	0.3849	rs17452383|rs3816358|rs2290035
TPH1	6	1	1	0.0124	rs623580
CRY2	10	1	1	0.1489	rs10838527
MTNR1B	4	0	0	1	NA
GNB3	6	0	0	1	NA
BHLHE41	7	0	0	1	NA
TIMELESS	5	0	0	1	NA
CRY1	9	0	0	1	NA
RORA	74	5	5	0.4317	rs11632098|rs339976|rs8023252|rs17270578|rs2062094
MAP2K5	5	0	0	1	NA
FXR2	4	0	0	1	NA
PER1	5	0	0	1	NA
NR1D1	6	0	0	1	NA
HLF	25	3	3	0.2446	rs1477143|rs8068991|rs4550511
AANAT	3	0	0	1	NA
CSNK1D	3	0	0	1	NA
GSK3A	3	0	0	1	NA
DBP	4	0	0	1	NA
CSNK1E	14	4	1	0.2025	rs2075983
TEF	8	0	0	1	NA
FMR1	18	6	2	0.0036	rs25702|rs29280
ASMT	12	0	0	1	NA

## Sheet: DSPS Set Test
DSPS Set Test
SET	NSNP	NSIG	ISIG	EMP1	SNPS
PER3	26	0	0	1	NA
RORC	13	1	1	0.0264	rs3828057
NPAS2	71	2	2	0.6844	rs10193688|rs732375
PER2	20	3	2	0.2838	rs2304674|rs4663866
BHLHE40	7	0	0	1	NA
NR1D2	7	1	1	0.07169	rs11922609
GSK3B	44	9	2	0.0124	rs3108749|rs1719889
CLOCK	22	0	0	1	NA
MTNR1A	9	2	2	0.1068	rs4862705|rs13131052
PPARGC1B	40	0	0	1	NA
DDC	22	3	3	0.1654	rs10244632|rs17133877|rs4947644
NFIL3	13	1	1	0.1625	rs2482705
RXRA	27	6	4	0.1141	rs11103473|rs10881582|rs7039190|rs11103633
OPN4	11	0	0	1	NA
ARNTL	26	1	1	0.06889	rs3789327
TPH1	6	0	0	1	NA
CRY2	10	0	0	1	NA
MTNR1B	4	0	0	1	NA
GNB3	6	0	0	1	NA
BHLHE41	7	0	0	1	NA
TIMELESS	5	0	0	1	NA
CRY1	9	1	1	0.0025	rs4640029
RORA	74	5	5	0.3566	rs8039380|rs7168987|rs10152411|rs8040366|rs16943472
MAP2K5	4	0	0	1	NA
FXR2	4	0	0	1	NA
PER1	4	0	0	1	NA
NR1D1	5	0	0	1	NA
HLF	25	0	0	1	NA
AANAT	3	0	0	1	NA
CSNK1D	3	0	0	1	NA
GSK3A	3	0	0	1	NA
DBP	4	0	0	1	NA
CSNK1E	14	1	1	0.3219	rs5757037
TEF	8	0	0	1	NA
FMR1	13	0	0	1	NA
ASMT	12	1	1	0.4027	rs4446909

## Sheet: Pleiotropy
SNPs significantly associated with QIDS-SR by meta-analysis (worksheet 1) and
Also significantly associated with DSPS (meta-analysis of a dominant model)
Suggesting pleiotropy
SNP	GENE	P (QIDS-SR)	P (DSPS)
rs2037547	GSK3B	0.002735	0.01391
rs7620750	GSK3B	0.004908	0.01816
rs7624540	GSK3B	0.005019	0.01355
rs4072520	GSK3B	0.005217	0.01853
rs1719889	GSK3B	0.005352	0.01841
rs6790751	GSK3B	0.007126	0.01835
rs334536	GSK3B	0.01224	0.01259
rs6770314	GSK3B	0.01319	0.02034
rs968824	GSK3B	0.01347	0.0148
rs9851174	GSK3B	0.01371	0.01893
rs6769435	GSK3B	0.01396	0.02014
rs334559	GSK3B	0.01396	0.02014
rs334535	GSK3B	0.01489	0.01806
rs6779828	GSK3B	0.02	0.02673
rs7732671	PPARGC1B	0.02253	0.02277
rs1800629	-308 TNF	0.04907	0.01945
SNPs SIGNIFICANTLY ASSOCIATED with DSPS or QIDS-SR
	DSPS	DSPS	DSPS
QIDS-SR	P<0.05	P>0.05	Total
P<0.05	16	41	57
P>0.05	36	521	557
Total	52	562	614*
	Fisher exact probability = 3 x 10-6
	*Only includes SNPs included in both meta-analyses for QIDS-SR and DSPS. Does not include SNPs on non-autosomal X Chromosome (FMR1 region).
Note: FMR1 SNPs could not be included in these analyses, apparently because PLINK will not compute dominant models for the non-autosomal X chromosome region.
Using SPSS, dominant models for the three key FMR1 SNPs (rs28900, rs25702, and rs25714) were computed using contingency table analyses.
In the Sleep Clinic sample, the 3 key FMR1 SNPs were nominally associated with DSPS (P=0.02), and thus appeared nominally pleiotropic in the Sleep Clinic sample.
However, in the DSPS-control sample, the three key FMR1 SNPs were not associated with DSPS in any model computed.
